# Supplementary material for: Data supporting a molecular phylogeny of the hyper-diverse genus Brueelia
Source: Data Brief. 2015 Nov 2;5:1078–91. doi: 10.1016/j.dib.2015.10.022 (PMC4688976; doi:10.1016/j.dib.2015.10.022)
Supplement: Supplementary file 2 — Supplementary material: Table 1 (Excel Format) [file mmc2.zip]

Archive with 14 entries (9 files):
- Supplementary Material/
- Supplementary Material/.DS_Store
- __MACOSX/
- __MACOSX/Supplementary Material/
- __MACOSX/Supplementary Material/._.DS_Store
- Supplementary Material/Figure 1_Newick files/
- Supplementary Material/Figure 1_Newick files/BrueeliaCOI.EF1.10.3.2013BINoPart.nex.con.names.new
- __MACOSX/Supplementary Material/Figure 1_Newick files/
- __MACOSX/Supplementary Material/Figure 1_Newick files/._BrueeliaCOI.EF1.10.3.2013BINoPart.nex.con.names.new
- Supplementary Material/Figure 1_Newick files/BrueeliaCOI.EF1.10.3.2013BINoPart.nex.con.names.xml
- __MACOSX/Supplementary Material/Figure 1_Newick files/._BrueeliaCOI.EF1.10.3.2013BINoPart.nex.con.names.xml
- __MACOSX/Supplementary Material/._Figure 1_Newick files
- Supplementary Material/Table 1.xlsx
- __MACOSX/Supplementary Material/._Table 1.xlsx
