# Supplementary material for: Data supporting a molecular phylogeny of the hyper-diverse genus Brueelia
Source: Data Brief. 2015 Nov 2;5:1078–91. doi: 10.1016/j.dib.2015.10.022 (PMC4688976; doi:10.1016/j.dib.2015.10.022)
Supplement: Supplementary file 2 — Supplementary material: Table 1 (Excel Format) [file mmc2.zip › Supplementary Material/Figure 1_Newick files/BrueeliaCOI.EF1.10.3.2013BINoPart.nex.con.names.new]

((((((((((((((((((((((((((((((((((((((Brueelia_sp._ex._Culicicapa_ceylonensis_Stenostiridae_250_Asia_China:0.002276831,Brueelia_sp._ex._Ficedula_tricolor_Muscicapidae_150_Asia_China:0.002018302):0.001886176,(Brueelia_sp._ex._Phylloscopus_inornatus_Phylloscopidae_261_Asia_China:0.001757226,Brueelia_docophoroides_ex._Terpsiphone_paradisi_Monarchidae_140_Asia_China:0.001686429):0.001746346):0.003988922,Brueelia_sp._ex._Periparus_elegans_Paridae_177_Asia_Philippines:0.001666364):0.003793025,(Brueelia_sp._ex._Sitta_frontalis_Sittidae_249_Asia_Philippines:0.001694086,Brueelia_sp._ex._Phoenicurus_fuliginosus_Muscicapidae_154_Asia_China:0.001723523):0.001515035):0.001658172,(Brueelia_sp._ex._Ficedula_hyperythra_Muscicapidae_149_Asia_Philippines:0.001677361,Brueelia_sp._ex._Phoenicurus_fuliginosus_Muscicapidae_155_Asia_China:0.001792027):0.001650427):0.002164109,Brueelia_sp._ex._Rhipidura_nigrocinnamomea_Rhipiduridae_139_Asia_Philippines:0.001836861):0.008878085,Brueelia_docophoroides_ex._Terpsiphone_paradisi_Monarchidae_141_Asia_China:0.001832081):0.002095679,(((Brueelia_sp._ex._Pseudalethe__fuelleborni_Muscicapidae_281_Africa_Malawi:0.001779924,Brueelia_sp._ex._Cossypha_anomala_Muscicapidae_143_Africa_Malawi:0.00165715):0.001718507,(Brueelia_sp._ex._Cossypha_caffra_Muscicapidae_144_Africa_Malawi:0.001728337,Brueelia_sp._ex._Pogonocichla_stellata_Muscicapidae_153_Africa_Malawi:0.001704376):0.001779947):0.001900295,((Brueelia_sp._ex._Bradypterus_cinnamomeus_Locustellidae_256_Africa_Malawi:0.001767721,Brueelia_sp._ex._Sheppardia_sharpei_Muscicapidae_158_Africa_Malawi:0.001654342):0.001683962,(Brueelia_sp._ex._Iduna_similis_Acrocephalidae_257_Africa_Malawi:0.001794656,Brueelia_sp._ex._Ficedula_zanthopygia_Muscicapidae_151_Asia_China:0.004533686):0.001848713):0.001342114):0.001635978):0.02294955,(((((Brueelia_sp._ex._Peneothello_cyanus_Eopsaltridae_66_Australasia_Papua_New_Guinea:0.001806742,Brueelia_sp._ex._Peneothello_sigillata_Eopsaltridae_67_Australasia_Papua_New_Guinea:0.001697856):0.001755941,Brueelia_sp._ex._Chaetorhynchus_papuensis_Dicruridae_44_Australasia_Papua_New_Guinea:0.001679212):0.003881191,Brueelia_sp._ex._Aleadryas__rufinucha_Pachycephalidae_172_Australasia_Papua_New_Guinea:0.009412207):0.002153967,(Brueelia_sp._ex._Sericornis_nouhuysi_Acanthizidae_4_Australasia_Papua_New_Guinea:0.007339464,Brueelia_sp._ex._Sericornis_perspicillatus_Acanthizidae_5_Australasia_Papua_New_Guinea:0.001765202):0.001719558):0.006683509,(Brueelia_sp._ex._Copsychus_luzoniensis_Muscicapidae_142_Asia_Philippines:0.001969739,Brueelia_sp._ex._Cyornis_rufigastra_Muscicapidae_148_Asia_Philippines:0.003668404):0.03393626):0.01805762):0.02893125,(((((((((Brueelia_sp._ex._Meliphaga_lewinii_Meliphagidae_126_Australasia_Australia:0.00178138,Brueelia_sp._ex._Meliphaga_lewinii_Meliphagidae_127_Australasia_Australia:0.003936967):0.004160692,Brueelia_sp._ex._Pachycephala_pectoralis_Pachycephalidae_170_Australasia_Australia:0.003797313):0.00157647,(Brueelia_sp._ex._Ailuroedus_crassirostris_Ptilonorhynchidae_212_Australasia_Australia:0.003938874,Brueelia_sp._ex._Colluricincla_harmonica_Colluricinclidae_168_Australasia_Australia:0.006350418):0.002866096):0.001723448,((Brueelia_sp._ex._Ailuroedus_crassirostris_Ptilonorhynchidae_211_Australasia_Australia:0.001711116,Brueelia_sp._ex._Psophodes_olivaceus_Psophodidae_167_Australasia_Australia:0.001682966):0.001737023,(Brueelia_sp._ex._Meliphaga_lewinii_Meliphagidae_128_Australasia_Australia:0.001664623,Brueelia_sp._ex._Pachycephala_pectoralis_Pachycephalidae_171_Australasia_Australia:0.001651912):0.001662738):0.001246438):0.001976764,(((Brueelia_sp._ex._Chlamydera_nuchalis_Ptilonorhynchidae_213_Australasia_Australia:0.00164721,Brueelia_sp._ex._Chlamydera_nuchalis_Ptilonorhynchidae_215_Australasia_Australia:0.001702154):0.001583875,Brueelia_sp._ex._Chlamydera_nuchalis_Ptilonorhynchidae_214_Australasia_Australia:0.00168067):0.001964583,Brueelia_sp._ex._Chlamydera_nuchalis_Ptilonorhynchidae_216_Australasia_Australia:0.006607986):0.004014817):0.002940515,(Brueelia_sp._ex._Falcunculus_frontatus_Falcunculidae_169_Australasia_Australia:0.001761751,Brueelia_sp._ex._Lichenostomus_penicillatus_Meliphagidae_124_Australasia_Australia:0.001749316):0.00376584):0.01719335,(((Brueelia_papuana_ex._Paradisaea_raggiana_Paradisaeidae_175_Australasia_Papua_New_Guinea:0.001633871,Brueelia_papuana_ex._Paradisaea_raggiana_Paradisaeidae_176_Australasia_Papua_New_Guinea:0.001771151):0.01931562,Brueelia_papuana_ex._Colluricincla__ferruginea_Colluricinclidae_173_Australasia_Papua_New_Guinea:0.001978765):0.00949837,Brueelia_papuana_ex._Cicinnurus__magnificus_Paradisaeidae_174_Australasia_Papua_New_Guinea:0.004431415):0.06066654):0.0112475,(Brueelia_sp._ex._Climacteris_picumnus_Climacteridae_22_Australasia_Australia:0.004148608,Brueelia_sp._ex._Climacteris_picumnus_Climacteridae_23_Australasia_Australia:0.001726139):0.01719257):0.08450799,((Brueelia_sp._ex._Cymbirhynchus_macrorhynchos_Eurylaimidae_82_Asia_Malaysia:0.001746341,Brueelia_sp._ex._Cymbirhynchus_macrorhynchos_Eurylaimidae_83_Asia_Malaysia:0.001587164):0.002553183,Brueelia_sp._ex._Eurylaimus_ochromalus_Eurylaimidae_84_Asia_Malaysia:0.003632564):0.07100554):0.02966372):0.05016815,Brueelia_menuraelyrae_ex._Menura_novaehollandiae_Menuridae_129_Australasia_Australia:0.1134517):0.05452156,Brueelia_sp._ex._Meliarchus_sclateri_Meliphagidae_125_Australasia_Solomon_Islands:0.1796093):0.06448725,(Brueelia_sp._ex._Pycnonotus_goiavier_Pycnonotidae_236_Asia_Malaysia:0.00280029,Brueelia_sp._ex._Pycnonotus_plumosus_Pycnonotidae_238_Asia_Malaysia:0.003097821):0.1499346):0.02970776,((((Brueelia_sp._ex._Cyornis_banyumas_Muscicapidae_146_Asia_China:0.001729905,Brueelia_sp._ex._Cyornis_banyumas_Muscicapidae_147_Asia_China:0.001962668):0.006489625,(Brueelia_sp._ex._Saxicola_ferreus_Muscicapidae_156_Asia_China:0.001744926,Brueelia_sp._ex._Saxicola_ferreus_Muscicapidae_157_Asia_China:0.001774508):0.003509513):0.03992258,Brueelia_sp._ex._Copsychus_albospecularis_Muscicapidae_293_Africa_Madagascar:0.07739389):0.0920061,((((Brueelia_sp._ex._Hypsipetes_leucocephalus_Pycnonotidae_228_Asia_China:0.001606638,Brueelia_sp._ex._Hypsipetes_leucocephalus_Pycnonotidae_230_Asia_China:0.001711438):0.004097133,Brueelia_sp._ex._Hypsipetes_philippinus_Pycnonotidae_226_Asia_Philippines:0.001853796):0.00498522,Brueelia_sp._ex._Hypsipetes_philippinus_Pycnonotidae_227_Asia_Philippines:0.01613324):0.02596382,Brueelia_wallacei_ex._Irena_puella_Irenidae_112_Asia_Malaysia:0.0396577):0.07387437):0.01631995):0.03973667,(Brueelia_sp._ex._Eopsaltria_pulverulenta_Petroicidae_190_Australasia_Australia:0.176468,Brueelia_sp._ex._Oriolus_chinensis_Oriolidae_165_Asia_China:0.2263318):0.04857195):0.03069593,(((Brueelia_sp._ex._Zoothera_heinei_Turdidae_302_Australasia_Australia:0.001766669,Brueelia_sp._ex._Zoothera_lunulata_Turdidae_304_Australasia_Australia:0.004145343):0.001810636,Brueelia_sp._ex._Zoothera_lunulata_Turdidae_305_Australasia_Australia:0.00171474):0.003655916,Brueelia_sp._ex._Zoothera_lunulata_Turdidae_303_Australasia_Australia:0.003136581):0.1297172):0.02423721,(((((((((((((Brueelia_sp._ex._Stelgidillas_gracilirostris_Pycnonotidae_217_Africa_Ghana:0.001634321,Brueelia_sp._ex._Phyllastrephus_icterinus_Pycnonotidae_234_Africa_Ghana:0.001670902):0.001690481,(Brueelia_sp._ex._Malimbus_nitens_Ploceidae_205_Africa_Ghana:0.00172569,Brueelia_sp._ex._Neocossyphus_poensis_Turdidae_295_Africa_Ghana:0.001749377):0.00174721):0.001903104,((Brueelia_sp._ex._Bleda_canicapillus_Pycnonotidae_221_Africa_Ghana:0.001678666,Brueelia_sp._ex._Criniger_barbatus_Pycnonotidae_224_Africa_Ghana:0.001686658):0.001781672,Brueelia_sp._ex._Bleda_syndactylus_Pycnonotidae_223_Africa_Ghana:0.003959978):0.004054943):0.005434553,((Brueelia_sp._ex._Eurillas__latirostris_Pycnonotidae_218_Africa_Ghana:0.001584831,Brueelia_sp._ex._Phyllastrephus_albigularis_Pycnonotidae_231_Africa_Ghana:0.001750286):0.001729275,(Brueelia_sp._ex._Bleda_ex._mius_Pycnonotidae_222_Africa_Ghana:0.001681405,Brueelia_sp._ex._Nicator_chloris_Nicatoridae_121_Africa_Ghana:0.001773756):0.001693167):0.006008623):0.02882218,(((Brueelia_sp._ex._Dryoscopus_cubla_Malaconotidae_115_Africa_Malawi:0.001770544,Brueelia_sp._ex._Laniarius_ferrugineus_Malaconotidae_118_Africa_Malawi:0.004167525):0.006813562,Brueelia_sp._ex._Vanga_curvirostris_Vangidae_308_Africa_Madagascar:0.006809524):0.00243477,(Brueelia_sp._ex._Arizelocichla__milanjensis_Pycnonotidae_219_Africa_Malawi:0.004694633,Brueelia_sp._ex._Phyllastrephus_flavostriatus_Pycnonotidae_233_Africa_Malawi:0.004754231):0.00403465):0.04043444):0.07264029,Brueelia_sp._ex._Phyllastrephus_flavostriatus_Pycnonotidae_232_Africa_Malawi:0.1095955):0.05351054,((Brueelia_sp._ex._Laniarius_aethiopicus_Malaconotidae_117_Africa_Malawi:0.01141845,Brueelia_sp._ex._Laniarius_fuelleborni_Malaconotidae_119_Africa_Malawi:0.01390592):0.004902168,Brueelia_sp._ex._Dryoscopus_cubla_Malaconotidae_116_Africa_Mozambique:0.001904772):0.192698):0.02659711,(((Brueelia_sp._ex._Batis_soror_Platysteiridae_199_Africa_Mozambique:0.001665392,Brueelia_sp._ex._Platysteira_cyanea_Platysteiridae_200_Africa_Mozambique:0.001723271):0.002116363,Brueelia_sp._ex._Batis_soror_Platysteiridae_198_Africa_Mozambique:0.0038276):0.08983877,Brueelia_sp._ex._Batis_capensis_Platysteiridae_197_Africa_Malawi:0.09582879):0.04096832):0.05296848,Brueelia_sp._ex._Buccanodon_duchaillui_Lybiidae_113_Africa_Ghana:0.1247856):0.03868567,(Brueelia_sp._ex._Bernieria_madagascariensis_Bernieridae_255_Africa_Madagascar:0.002083166,Brueelia_sp._ex._Xanthomixis_cinereiceps_Bernieridae__263_Africa_Madagascar:0.004621563):0.1932628):0.01868978,((((Brueelia_sp._ex._Malaconotus_blanchoti_Malaconotidae_120_Africa_Malawi:0.001663939,Brueelia_sp._ex._Tchagra_senegalus_Malaconotidae_123_Africa_Malawi:0.001696469):0.001843541,Brueelia_sp._ex._Telophorus_sulfureopectus_Malaconotidae_114_Africa_Malawi:0.001650738):0.003632454,(Brueelia_sp._ex._Cossypha_heuglini_Muscicapidae_145_Africa_Malawi:0.001617001,Brueelia_sp._ex._Myrmecocichla_arnotti_Muscicapidae_152_Africa_Malawi:0.001679852):0.003334841):0.2003595,Brueelia_sp._ex._Geokichla_gurneyi_Turdidae_301_Africa_Malawi:0.1290236):0.04233054):0.02910487,(((Brueelia_hopkinsi_ex._Cyanocorax_yncas_Corvidae_29_South_America_Venezuela:0.01947123,Brueelia_sp._ex._Myadestes_coloratus_Turdidae_294_North_America_Panama:0.009732675):0.0880132,Brueelia_sp._ex._Cyanocitta_cristata_Corvidae_28_North_America_USA:0.1872063):0.05618808,Brueelia_sp._ex._Cardellina__canadensis_Parulidae_185_North_America_USA:0.1748768):0.03077793):0.03387366,(Brueelia_sp._ex._Trogon_massena_Trogonidae_279_North_America_Mexico:0.001916692,Brueelia_cicchinoi_ex._Trogon_melanocephalus_Trogonidae_280_North_America_Mexico:0.0126377):0.2330505):0.03144273):0.07632843,(((((((Brueelia_antiqua_ex._Catharus_guttatus_Turdidae_282_North_America_USA:0.001828383,Brueelia_antiqua_ex._Catharus_ustulatus_Turdidae_291_North_America_USA:0.004449022):0.001719607,(Brueelia_sp._ex._Seiurus_noveboracensis_Parulidae_183_North_America_USA:0.001743946,Brueelia_antiqua_ex._Catharus_ustulatus_Turdidae_290_North_America_Panama:0.001784783):0.00185121):0.002017688,((Brueelia_antiqua_ex._Catharus_guttatus_Turdidae_283_North_America_USA:0.004694756,Brueelia_antiqua_ex._Catharus_fuscescens_Turdidae_287_North_America_USA:0.002070535):0.004052609,(Brueelia_antiqua_ex._Catharus_minimus_Turdidae_288_North_America_USA:0.004186107,Brueelia_antiqua_ex._Catharus_ustulatus_Turdidae_292_North_America_USA:0.001782543):0.004082076):0.002016344):0.003862023,((Brueelia_antiqua_ex._Catharus_fuscescens_Turdidae_285_South_America_Bolivia:0.001772359,Brueelia_sp._ex._Setophaga_caerulescens_Parulidae_184_North_America_USA:0.001879612):0.001720888,(Brueelia_antiqua_ex._Catharus_fuscescens_Turdidae_286_North_America_USA:0.001816757,Brueelia_antiqua_ex._Catharus_ustulatus_Turdidae_289_North_America_USA:0.001799058):0.001676318):0.004003582):0.1621969,(Brueelia_brunneinucha_ex._Dumetella_caronlinensis_Mimidae_136_North_America_USA:0.05851643,Brueelia_sp._ex._Arremon_aurantiirostris_Emberizidae_53_North_America_Panama:0.1045383):0.09124015):0.06404739,Brueelia_pallidula_ex._Pheucticus_ludovicianus_Cardinalidae_18_North_America_USA:0.1300694):0.04707838,(Brueelia_sp._ex._Alcippe_morrisonia_Leiothrichidae_264_Asia_China:0.0016823,Brueelia_sp._ex._Alcippe_morrisonia_Leiothrichidae_265_Asia_China:0.003910512):0.2334137):0.02190375):0.05592506,(((((Brueelia_sp._ex._Garrulax_maesi_Leiothrichidae_267_Asia_China:0.1248696,Brueelia_sp._ex._Pomatorhinus_ruficollis_Timaliidae_275_Asia_China:0.1295993):0.01808598,Brueelia_sp._ex._Garrulax_maesi_Leiothrichidae_268_Asia_China:0.08994098):0.0418159,((Brueelia_sp._ex._Stachyris_striolata_Timaliidae_276_Asia_China:0.001665477,Brueelia_sp._ex._Stachyris_striolata_Timaliidae_277_Asia_China:0.001600737):0.002415544,Brueelia_sp._ex._Turdinus_brevicaudatus_Pellorneidae_273_Asia_China:0.01178469):0.05875301):0.01611171,((Brueelia_sp._ex._Robsonius_rabori_Pellorneidae_271_Asia_Philippines:0.009668716,Brueelia_sp._ex._Turdinus_brevicaudatus_Pellorneidae_272_Asia_China:0.007205317):0.1195742,(Brueelia_sp._ex._Paradoxornis_gularis_Paradoxornithidae_258_Asia_China:0.001756763,Brueelia_sp._ex._Paradoxornis_gularis_Paradoxornithidae_259_Asia_China:0.00171423):0.07030024):0.03116561):0.02719924,(Brueelia_sp._ex._Lanthocincla_cineracea_Leiothrichidae_266_Asia_China:0.002078219,Brueelia_sp._ex._Pomatorhinus_ruficollis_Timaliidae_274_Asia_China:0.001949176):0.1115007):0.1182323):0.02143964,(((((Brueelia_sp._ex._Dicrurus_adsimilis_Dicruridae_45_Africa_Malawi:0.001633583,Brueelia_sp._ex._Prionops_plumatus_Malaconotidae_122_Africa_Malawi:0.001724729):0.003030342,Brueelia_sp._ex._Cisticola_natalensis_Cisticolidae_21_Africa_Malawi:0.003366277):0.1094392,Brueelia_sp._ex._Dicrurus_modestus_Dicruridae_46_Africa_Ghana:0.0886729):0.04574877,(Brueelia_sp._ex._Geokichla_citrina_Turdidae_300_Asia_China:0.001638164,Brueelia_sp._ex._Dicrurus_leucophaeus_Dicruridae_51_Asia_China:0.00171151):0.07886948):0.141131,(((Brueelia_sp._ex._Dicrurus_hottentottus_Dicruridae_49_Asia_China:0.006902113,Brueelia_sp._ex._Dicrurus_hottentottus_Dicruridae_50_Asia_China:0.005344876):0.003891342,Brueelia_sp._ex._Liocichla_phoenicea_Leiothrichidae_270_Asia_China:0.002588209):0.0434505,(Brueelia_sp._ex._Dicrurus_balicassius_Dicruridae_47_Asia_Philippines:0.002954814,Brueelia_sp._ex._Dicrurus_balicassius_Dicruridae_48_Asia_Philippines:0.005504):0.04607966):0.09561583):0.1478759):0.04412903,(Brueelia_sp._ex._Corvus_orru_Corvidae_26_Australasia_Australia:0.2632539,Sturnidoecus_sp._ex._Passer_melanurus_Passeridae_187_Africa_South_Africa:0.2566957):0.02738111):0.03927922,(((((((((((Brueelia_sp._ex._Turdus_obscurus_Turdidae_298_Asia_Japan:0.003062634,Brueelia_sp._ex._Turdus_chrysolaus_Turdidae_299_Asia_Japan:0.005794025):0.0137229,Sturnidoecus_sp._ex._Geokichla_interpres_Turdidae_333_Asia_Malaysia:0.01796808):0.006400088,Sturnidoecus_sp._ex._Zoothera_citrina_Turdidae_306_Asia_China:0.009702467):0.09925464,Sturnidoecus_sp._ex._Turdus_pelios_Turdidae_330_Africa_Ghana:0.1303039):0.03023813,Sturnidoecus_simplex_ex._Turdus_migratorius_Turdidae_331_North_America_USA:0.188454):0.04342119,(((Sturnidoecus_sp._ex._Malaconotus_blanchoti_Malaconotidae_312_Africa_Malawi:0.004373617,Sturnidoecus_sp._ex._Turdus_libonyanus_Turdidae_332_Africa_Malawi:0.006047826):0.1043625,Sturnidoecus_sp._ex._Lamprotornis_purpureus_Sturnidae_324_Africa_Ghana:0.1595255):0.09000219,(Sturnidoecus_sp._ex._Lamprotornis_chloropterus_Sturnidae_325_Africa_Malawi:0.005717579,Sturnidoecus_sp._ex._Neocichla_gutturalis_Sturnidae_326_Africa_Malawi:0.003127217):0.1762016):0.03502546):0.03034195,(((Sturnidoecus_sp._ex._Hylocichla_mustelina_Turdidae_327_North_America_USA:0.004065463,Sturnidoecus_sp._ex._Hylocichla_mustelina_Turdidae_328_North_America_USA:0.003988535):0.001876329,Sturnidoecus_caligineus_ex._Turdus_grayi_Turdidae_329_North_America_Costa_Rica:0.0038753):0.003830644,Sturnidoecus_antiqua_ex._Catharus_fuscater_Turdidae_284_North_America_Panama:0.003194009):0.1248612):0.03013461,(((Sturnidoecus_sp._ex._Ploceus_ocularis_Ploceidae_318_Africa_Mozambique:0.001594135,Sturnidoecus_sp._ex._Ploceus_ocularis_Ploceidae_319_Africa_Mozambique:0.001548065):0.05062109,(Sturnidoecus_sp._ex._Ploceus_velatus_Ploceidae_320_Africa_Malawi:0.002945225,Sturnidoecus_xanthops_ex._Ploceus_xanthops_Ploceidae_321_Africa_Malawi:0.006729719):0.01811983):0.08125494,Sturnidoecus_sp._ex._Quelea_quelea_Ploceidae_322_Africa_Malawi:0.09978761):0.1394437):0.03759651,((((Sturnidoecus_sp._ex._Euplectes_albonotatus_Ploceidae_314_Africa_Malawi:0.001809279,Sturnidoecus_sp._ex._Euplectes_ardens_Ploceidae_317_Africa_Mozambique:0.001722335):0.001792029,(Sturnidoecus_sp._ex._Euplectes_albonotatus_Ploceidae_315_Africa_Malawi:0.003876159,Sturnidoecus_sp._ex._Euplectes_ardens_Ploceidae_316_Africa_Malawi:0.004115085):0.001762734):0.003538564,Sturnidoecus_sp._ex._Euplectes_ardens_Ploceidae_313_Africa_Mozambique:0.003533316):0.1890647,Sturnidoecus_sp._ex._Cinnyricinclus_leucogaster_Sturnidae_323_Africa_Malawi:0.2211216):0.03337247):0.07392475,Sturnidoecus_sp._ex._Zoothera_dauma_Turdidae_307_Asia_China:0.1945171):0.04235558,(((((((Brueelia_semiannulata_ex._Gymnorhina_tibicen_Cracticidae_40_Australasia_Australia:0.002057986,Brueelia_semiannulata_ex._Strepera_graculina_Cracticidae_41_Australasia_Australia:0.001884229):0.001842143,Brueelia_semiannulata_ex._Gymnorhina_tibicen_Cracticidae_38_Australasia_Australia:0.00199032):0.004685391,Brueelia_semiannulata_ex._Strepera_graculina_Cracticidae_42_Australasia_Australia:0.002363858):0.03763337,((Brueelia_semiannulata_ex._Cracticus_argenteus_Cracticidae_34_Australasia_Australia:0.00480464,Brueelia_semiannulata_ex._Cracticus_argenteus_Cracticidae_35_Australasia_Australia:0.001973675):0.001855982,Brueelia_semiannulata_ex._Gymnorhina_tibicen_Cracticidae_39_Australasia_Australia:0.001865579):0.05425496):0.07973511,(Brueelia_sp._ex._Cracticus_quoyi_Cracticidae_36_Australasia_Australia:0.004318518,Brueelia_sp._ex._Cracticus_quoyi_Cracticidae_37_Australasia_Australia:0.001859076):0.1188075):0.07909959,(Brueelia_sp._ex._Urocissa_erythrorhyncha_Corvidae_32_Asia_China:0.004057344,Brueelia_sp._ex._Urocissa_erythrorhyncha_Corvidae_33_Asia_China:0.001911478):0.1733565):0.0703271,Brueelia_moriona_ex._Cyanocorax_morio_Corvidae_30_North_America_Mexico:0.1684704):0.06951478):0.0429445):0.03722975,Brueelia_quadrangularis_ex._Corvus_albus_Corvidae_27_Africa_Ghana:0.2080677):0.02586951,((((((((((Brueelia_laticeps_ex._Andigena_nigrirostris_Ramphastidae_241_South_America_Peru:0.001645733,Brueelia_laticeps_ex._Andigena_nigrirostris_Ramphastidae_243_South_America_Peru:0.001713597):0.00159849,(Brueelia_laticeps_ex._Andigena_nigrirostris_Ramphastidae_242_South_America_Peru:0.001615765,Brueelia_laticeps_ex._Aulacorhynchus_prasinus_Ramphastidae_245_South_America_Peru:0.00172385):0.001655683):0.003420705,Brueelia_laticeps_ex._Aulacorhynchus_prasinus_Ramphastidae_246_South_America_Peru:0.001709341):0.003927612,Brueelia_laticeps_ex._Aulacorhynchus_derbianus_Ramphastidae_247_South_America_Peru:0.001846652):0.02116867,Brueelia_laticeps_ex._Aulacorhynchus_sulcatus_Ramphastidae_248_South_America_Venezuela:0.01581206):0.06778861,Brueelia_laticeps_ex._Aulacorhynchus_coeruleicinctis_Ramphastidae_244_South_America_Bolivia:0.05674045):0.2460821,(Brueelia_sp._ex._Corcorax_melanorhamphos_Grallinidae_90_Australasia_Australia:0.001698133,Brueelia_sp._ex._Corcorax_melanorhamphos_Grallinidae_91_Australasia_Australia:0.001571099):0.2217275):0.04196522,Brueelia_punjabensis_ex._Megalaima_virens_Ramphastidae_14_Asia_China:0.2176967):0.04472282,((Bizzarifrons_picturatus_ex._Cacicus_cela_Icteridae_1_South_America_Brazil:0.01533094,Bizzarifrons_picturatus_ex._Cacicus_cela_Icteridae_2_North_America_Panama:0.05444052):0.1702915,Bizzarifrons_wecksteini_ex._Psarocolius_bifasciatus_Icteridae_3_South_America_Brazil:0.1518598):0.1475552):0.03122902,((Brueelia_binhchauensis_ex._Megalaima_monticola_Ramphastidae_13_Asia_Malaysia:0.004253329,Brueelia_sp._ex._Megalaima_mystacophanos_Ramphastidae_17_Asia_Malaysia:0.00189674):0.01517091,(Brueelia_binhchauensis_ex._Megalaima_franklinii_Ramphastidae_15_Asia_China:0.001818562,Brueelia_sp._ex._Megalaima_franklinii_Ramphastidae_16_Asia_China:0.001883798):0.00234657):0.2687718):0.0274685):0.05210429,((((((((((((((((((((((Brueelia_sp._ex._Geothlypis_trichas_Parulidae_180_North_America_USA:0.001636547,Brueelia_sp._ex._Seiurus_aurocapilla_Parulidae_181_North_America_USA:0.001687143):0.001822709,Brueelia_sp._ex._Seiurus_aurocapilla_Parulidae_182_North_America_USA:0.006688234):0.006093406,Brueelia_sp._ex._Icterus_galbula_Icteridae_102_North_America_USA:0.03521284):0.00572454,Brueelia_sp._ex._Melospiza_georgiana_Emberizidae_59_North_America_USA:0.006846099):0.00663794,Brueelia_sp._ex._Melospiza_lincolnii_Emberizidae_60_North_America_USA:0.002103618):0.02539647,Brueelia_anamariae_ex._Troglodytes_aedon_Troglodytidae_278_North_America_USA:0.04906171):0.04500853,(Brueelia_sp._ex._Emberiza_schoeniclus_Emberizidae_54_Europe_Sweden:0.001723886,Brueelia_sp._ex._Emberiza_pusilla_Emberizidae_57_Asia_China:0.001940836):0.0438686):0.02780636,Brueelia_sp._ex._Coereba_flaveola_Coerebidae_24_North_America_Panama:0.0987486):0.02827238,Brueelia_sp._ex._Carpodacus_mexicanus_Fringillidae_88_North_America_USA:0.0915699):0.03160647,(((((((Brueelia_sp._ex._Ammodramus_nelsoni_Emberizidae_52_North_America_USA:0.00178566,Brueelia_vulgata_ex._Junco_hyemalis_Emberizidae_58_North_America_USA:0.001767271):0.001907256,(Brueelia_sp._ex._Zonotrichia_albicollis_Emberizidae_64_North_America_USA:0.004241459,Brueelia_sp._ex._Zonotrichia_leucophrys_Emberizidae_65_North_America_USA:0.006609337):0.001705254):0.001747097,Brueelia_sp._ex._Spizella_arborea_Emberizidae_63_North_America_USA:0.001805962):0.002616751,Brueelia_sp._ex._Melospiza_melodia_Emberizidae_61_North_America_USA:0.004030902):0.006134556,Brueelia_sp._ex._Passerella_iliaca_Emberizidae_62_North_America_USA:0.006094956):0.08526134,Brueelia_sp._ex._Picoides_pubescens_Picidae_196_North_America_USA:0.06686605):0.02557483,(Brueelia_picturata_ex._Sturnella_magna_Icteridae_109_North_America_USA:0.001785642,Brueelia_picturata_ex._Sturnella_magna_Icteridae_110_North_America_USA:0.001958472):0.08165912):0.01648543):0.03372441,((((Brueelia_sp._ex._Melanerpes_cruentatus_Picidae_191_South_America_Brazil:0.006257792,Brueelia_sp._ex._Melanerpes_cruentatus_Picidae_192_South_America_Peru:0.002507873):0.03696983,Brueelia_sp._ex._Melanerpes_erythrocephalus_Picidae_194_North_America_USA:0.07916106):0.07399335,Brueelia_sp._ex._Melanerpes_candidus_Picidae_195_South_America_Bolivia:0.1033727):0.03768361,Brueelia_sp._ex._Sialia_currucoides_Turdidae_296_North_America_USA:0.1142571):0.05517072):0.0576054,Brueelia_sp._ex._Melanerpes_carolinus_Picidae_193_North_America_USA:0.1058462):0.02368012,((Brueelia_iliaci_ex._Turdus_migratorius_Turdidae_297_North_America_USA:0.00163505,Brueelia_deficiens_ex._Aphelocoma_californica_Corvidae_25_North_America_USA:0.001700218):0.03465692,Brueelia_cedrorum_ex._Bombycilla_cedrorum_Bombycillidae_6_North_America_USA:0.06091082):0.04430473):0.03373899,(((((Brueelia_sp._ex._Lamprotornis_purpureus_Sturnidae_251_Africa_Ghana:0.005259986,Brueelia_sp._ex._Ptilostomus_afer_Corvidae_31_Africa_Ghana:0.009353622):0.1585449,Brueelia_sp._ex._Sturnus_vulgaris_Sturnidae_254_Europe_Sweden:0.1888961):0.0312763,Brueelia_dorsale_ex._Toxostoma_rufum_Mimidae_137_North_America_USA:0.102285):0.03546833,(((Brueelia_sp._ex._Euplectes_ardens_Ploceidae_203_Africa_Malawi:0.001871856,Brueelia_sp._ex._Euplectes_ardens_Ploceidae_204_Africa_Mozambique:0.001759334):0.1346319,Brueelia_queleae_ex._Quelea_quelea_Ploceidae_210_Africa_Malawi:0.1375863):0.06584405,Brueelia_sp._ex._Ploceus_cucullatus_Ploceidae_208_Africa_Malawi:0.1256419):0.03327597):0.03109998,(((Brueelia_sp._ex._Plocepasser_rufoscapulatus_Passeridae_206_Africa_Malawi:0.00171071,Brueelia_sp._ex._Plocepasser_rufoscapulatus_Passeridae_207_Africa_Malawi:0.001821509):0.1077861,Brueelia_sp._ex._Passer_griseus_Passeridae_186_Africa_Malawi:0.07059152):0.08159468,Brueelia_sp._ex._Carduelis_sinica_Fringillidae_87_Asia_China:0.06403074):0.03286287):0.02201188):0.0242607,((Brueelia_sp._ex._Carduelis_chloris_Fringillidae_85_Europe_UK:0.0435216,Brueelia_sp._ex._Carduelis_pinus_Fringillidae_86_North_America_USA:0.01349978):0.1326338,(Brueelia_sp._ex._Emberiza_cabanisi_Emberizidae_55_Africa_Malawi:0.09979321,Brueelia_sp._ex._Sylvia_subcaeruleum_Sylviidae_260_Africa_South_Africa:0.09766026):0.02485873):0.02174974):0.03120513,(Brueelia_sp._ex._Serinus_canicollis_Fringillidae_89_Africa_Malawi:0.001833345,Brueelia_sp._ex._Zosterops_senegalensis_Zosteropidae_310_Africa_Malawi:0.001757597):0.1798855):0.02761348,((Brueelia_sp._ex._Gymnoris_superciliaris_Passeridae_188_Africa_Malawi:0.001735514,Brueelia_sp._ex._Gymnoris_superciliaris_Passeridae_189_Africa_Malawi:0.001857193):0.1261833,Brueelia_sp._ex._Pytilia_afra_Estrildidae_80_Africa_Malawi:0.2242727):0.03097373):0.02422419,((((Brueelia_sp._ex._Melaniparus_niger_Paridae_178_Africa_Malawi:0.001892588,Brueelia_sp._ex._Melaniparus_niger_Paridae_179_Africa_South_Africa:0.004542658):0.05888937,Brueelia_sp._ex._Ploceus_velatus_Ploceidae_209_Africa_South_Africa:0.08353239):0.07962825,Brueelia_sp._ex._Anaplectes_rubriceps_Ploceidae_201_Africa_Malawi:0.04251005):0.1081784,Brueelia_sp._ex._Neocichla_gutturalis_Sturnidae_252_Africa_Malawi:0.1739823):0.02761732):0.04423808,((((((Brueelia_sp._ex._Emberiza_godlewskii_Emberizidae_56_Asia_China:0.004527372,Brueelia_sp._ex._Spizixos_semitorques_Pycnonotidae_240_Asia_China:0.004304901):0.00390664,(Brueelia_sp._ex._Hemixos_castanonotus_Pycnonotidae_225_Asia_China:0.001716632,Brueelia_sp._ex._Ixos_mcclellandii_Pycnonotidae_229_Asia_China:0.001798576):0.002771215):0.02037667,Brueelia_sp._ex._Pycnonotus_xanthorrhous_Pycnonotidae_239_Asia_China:0.02735229):0.1030238,(Brueelia_sp._ex._Pycnonotus_barbatus_Pycnonotidae_235_Africa_Malawi:0.09908644,Brueelia_sp._ex._Pycnonotus_nigricans_Pycnonotidae_237_Africa_South_Africa:0.05434545):0.08810228):0.09291516,(Brueelia_sp._ex._Euplectes_albonotatus_Ploceidae_202_Africa_Malawi:0.1779061,Brueelia_sp._ex._Onychognathus_tenuirostris_Sturnidae_253_Africa_Malawi:0.1666681):0.04131106):0.03332774,Brueelia_sp._ex._Amandava_subflava_Estrildidae_68_Africa_Malawi:0.1623249):0.03747505):0.04514483,(((((Brueelia_cela_ex._Cacicus_cela_Icteridae_97_South_America_Brazil:0.001684283,Brueelia_sp._ex._Cacicus_haemorrhous_Icteridae_99_South_America_Brazil:0.008707064):0.01649533,Brueelia_cela_ex._Cacicus_cela_Icteridae_98_North_America_Panama:0.02407686):0.1770108,((Brueelia_sp._ex._Icterus_galbula_Icteridae_103_North_America_USA:0.001705171,Brueelia_xanthocephali_ex._Xanthocephalus_xanthocephalus_Icteridae_111_North_America_USA:0.004333052):0.001675792,Brueelia_sp._ex._Molothrus_ater_Icteridae_106_North_America_USA:0.001705593):0.1043075):0.04777164,(Brueelia_sp._ex._Lampropsar_tanagrinus_Icteridae_104_South_America_Brazil:0.09840709,Brueelia_flinti_ex._Quiscalus_major_Icteridae_108_North_America_Panama:0.193358):0.04540054):0.03494522,((((Brueelia_ornatissima_ex._Molothrus_ater_Icteridae_105_North_America_USA:0.001706385,Brueelia_ornatissima_ex._Agelaius_phoeniceus_Icteridae_95_North_America_USA:0.001779028):0.001703958,Brueelia_ornatissima_ex._Quiscalus_quiscula_Icteridae_107_North_America_USA:0.001726404):0.001680802,Brueelia_ornatissima_ex._Agelaius_phoeniceus_Icteridae_96_North_America_USA:0.001744985):0.05552014,(Brueelia_sp._ex._Dolichonyx_oryzivorous_Icteridae_100_North_America_USA:0.001824404,Brueelia_sp._ex._Dolychonyx_oryzivorous_Icteridae_101_North_America_USA:0.001716752):0.04267492):0.1252801):0.01848021):0.02134908,Brueelia_sp._ex._Vidua_macroura_Viduidae_309_Africa_Malawi:0.1486931):0.02674376,((((((((Brueelia_sp._ex._Lagonosticta_rhodopareia_Estrildidae_74_Africa_Mozambique:0.001965369,Brueelia_sp._ex._Lagonosticta_rhodopareia_Estrildidae_75_Africa_Mozambique:0.00663943):0.159468,Brueelia_sp._ex._Hypargos_niveoguttatus_Estrildidae_73_Africa_Malawi:0.1018215):0.1491831,(Brueelia_sp._ex._Eurillas__virens_Pycnonotidae_220_Africa_Malawi:0.00560551,Brueelia_sp._ex._Cryptospiza_reichenovii_Estrildidae_69_Africa_Malawi:0.002970284):0.1248023):0.06524254,Brueelia_sp._ex._Uraeginthus_angolensis_Estrildidae_81_Africa_Malawi:0.1382693):0.04650288,(Brueelia_astrildae_ex._Estrilda_astrild_Estrildidae_71_Africa_Malawi:0.1340594,Brueelia_sp._ex._Coccopygia_melanotis_Estrildidae_72_Africa_Malawi:0.1885006):0.05102055):0.08592255,((Brueelia_sp._ex._Lonchura_striata_Estrildidae_76_Asia_China:0.004366106,Brueelia_sp._ex._Lonchura_striata_Estrildidae_79_Asia_China:0.004551784):0.1801221,(Brueelia_sp._ex._Lonchura_leucogastra_Estrildidae_77_Asia_Philippines:0.001889575,Brueelia_sp._ex._Lonchura_leucogastra_Estrildidae_78_Asia_Philippines:0.001815275):0.02398129):0.2193722):0.0829829,Brueelia_sp._ex._Erythrura_trichroa_Estrildidae_70_Australasia_Papua_New_Guinea:0.3363304):0.07178241,((Brueelia_gracilis_ex._Delichon_urbicum_Hirundinidae_92_Africa_Malawi:0.001865759,Brueelia_sp._ex._Delichon_urbicum_Hirundinidae_93_Europe_Sweden:0.001826835):0.007974245,Brueelia_gracilis_ex._Cecropis_daurica_Hirundinidae_94_Asia_Philippines:0.01594685):0.2909245):0.06158802):0.09214701):0.02968814,((((((Brueelia_sp._ex._Oriolus_flavocinctus_Oriolidae_161_Australasia_Australia:0.01742615,Brueelia_sp._ex._Oriolus_flavocinctus_Oriolidae_162_Australasia_Australia:0.001940104):0.003777887,Brueelia_sp._ex._Sphecotheres_viridis_Oriolidae_166_Australasia_Australia:0.001892153):0.1743777,(Brueelia_sp._ex._Cinclosoma_punctatum_Cinclosomatidae_19_Australasia_Papua_New_Guinea:0.00175235,Brueelia_sp._ex._Cinclosoma_punctatum_Cinclosomatidae_20_Australasia_Australia:0.001703405):0.2319133):0.069339,(((Brueelia_sp._ex._Oriolus_auratus_Oriolidae_159_Africa_Malawi:0.001824728,Brueelia_sp._ex._Oriolus_larvatus_Oriolidae_163_Africa_Mozambique:0.001687429):0.001631077,Brueelia_sp._ex._Oriolus_auratus_Oriolidae_160_Africa_Malawi:0.001666225):0.001641009,Brueelia_sp._ex._Oriolus_larvatus_Oriolidae_164_Africa_Mozambique:0.001686094):0.2293355):0.124587,(Brueelia_sp._ex._Trochalopteron__milnei_Leiothrichidae_269_Asia_China:0.2304618,Brueelia_sp._ex._Randia_pseudozosterops_Bernieridae_262_Africa_Madagascar:0.1629526):0.09921737):0.022106,(((Brueelia_sp._ex._Coracina_novaehollandiae_Campephagidae_10_Australasia_Australia:0.027225,Brueelia_sp._ex._Coracina_pectoralis_Campephagidae_11_Africa_Malawi:0.03412177):0.01164081,Brueelia_indonesiana_ex._Coracina_striata_Campephagidae_7_Asia_Phillipines:0.03296559):0.3300146,((Brueelia_sp._ex._Coracina_coerulescens_Campephagidae_9_Asia_Philippines:0.01191706,Brueelia_sp._ex._Coracina_striata_Campephagidae_12_Asia_Philippines:0.004912212):0.2391146,Brueelia_sp._ex._Cyanograucalus_azureus_Campephagidae_8_Africa_Ghana:0.1844571):0.05968315):0.1029987):0.03641632):0.05169581,((((Brueelia_apiastri_ex._Merops_apiaster_Meropidae_130_Africa_Malawi:0.07961476,Brueelia_erythropteri_ex._Merops_albicollis_Meropidae_134_Africa_Ghana:0.1182171):0.08035366,(Brueelia_sp._ex._Merops_gularis_Meropidae_132_Africa_Ghana:0.09206347,Brueelia_erythropteri_ex._Merops_pusillus_Meropidae_133_Africa_Malawi:0.06486517):0.2146799):0.2595141,((Meropoecus_sp._ex._Merops_ornatus_Meropidae_135_Australasia_Australia:0.1893345,Meropoecus_sp._ex._Merops_gularis_Meropidae_345_Africa_Ghana:0.1894574):0.1797864,Brueelia_sp._ex._Momotus_momota_Momotidae_138_North_America_Mexico:0.3451699):0.1445803):0.04439937,(Buerelius_longiceps_ex._Brachypteracias_leptosomus_Brachypteraciidae_311_Africa_Madagascar:0.508704,Brueelia_sp._ex._Coua_cristata_Cuculidae_43_Africa_Madagascar:0.3978363):0.2044484):0.03228353):0.06043238,Neopsittaconirmus_eos_ex._Eolophus_roseicapilla_Psittacidae_346_Australasia_Australia:0.5613168):0.06396551,(Formicaricola_analoides_ex._Formicarius_analis_Formicariidae_343_North_America_Mexico:0.1504152,Formicaphagus_sp._ex._Thamnophilus_doliatus_Thamnophilidae_342_North_America_Mexico:0.2580024):0.1540668):0.1298113,Paragoniocotes_sp._ex.__Chroicocephalus_cirrocephalus_Laridae_350_North_America_Mexico:0.4577378):0.1352218,(((Psittaconirmus_launceloti_ex._Trichoglossus_haematodus_Psittacidae_356_Australasia_Australia:0.3875167,Theresiella_sp._ex._Psittacella_brehmii_Psittacidae_363_Australasia_Papua_New_Guinea:0.3277264):0.309412,Forficuloecus_palmai_ex._Barnardius_zonarius_Psittacidae_341_Australasia_Australia:0.4289033):0.07203137,Psittoecus_eos_ex._Cacatua_sanguinea_Psittacidae_357_Australasia_Australia:0.607937):0.2464425):0.2089956,Nyctibicola_longirostris_ex._Nyctibius_jamaicensis_Nyctibiidae_347_North_America_Mexico:0.8087903):0.1055835,(((Austrophilopterus_sp._ex._Ramphastos_sulfuratus_Ramphastidae_336_North_America_Mexico:0.6477937,Degeeriella_carruthi_ex._Falco_sparverius_Falconidae_339_North_America_USA:0.4219588):0.3770949,Emersoniella_bracteata_ex._Dacelo_novaeguinnea_Alcedinidae_340_Australasia_Australia:0.5190364):0.5303162,(Chelopistes_sp._ex._Ortalis_canicollis_Cracidae_338_South_America_Bolivia:0.4655772,Oxylipeurus_chiniri_ex._Ortalis_vetula_Cracidae_349_North_America_Mexico:0.4757507):0.2927123):0.236385):0.1899756,(((((Campanulotes_compar_ex._Columba_livia_Columbidae_337_North_America_USA:0.1717244,Physconelloides_cubanus_ex._Geotrygon_montana_Columbidae_355_North_America_Mexico:0.1750139):0.2721215,Goniocotes_sp._ex._Phasianus_colchicus_Phasianidae_344_North_America_USA:0.2246613):0.2195573,Strongylocotes_orbicularis_ex._Crypturellus_parvirostris_Tinamidae_362_South_America_Bolivia:0.6639153):0.07289418,(Penenirmus_sp._ex._Psaltriparus_minimus_Aegithalidae_351_North_America_USA:0.654535,Penenirmus_zumpti_ex._Lybius_torquatus_Ramphastidae_352_Africa_South_Africa:0.4478397):0.3222377):0.09099703,Philopterus_sp._ex._Spizella_pusilla_Emberizidae_354_North_America_USA:0.7561752):0.05480888):0.07206542,(Osculotes_curta_ex._Opisthocomus_hoazin_Opisthocomidae_348_South_America_Brazil:0.3193258,Pessoaiella_absita_ex._Opisthocomus_hoazin_Opisthocomidae_353_South_America_Brazil:0.4794024):0.2166014):0.07647722,(((Rallicola_colombiana_ex._Dendrocolaptes_certhia_Dendrocolaptidae_360_North_America_Mexico:0.3028569,Rallicola_fuliginosa_ex._Dendrocincla_anabatina_Dendrocolaptidae_359_North_America_Mexico:0.3061374):0.4261908,Alcedoecus_sp._ex._Halcyon_malimbica_Alcidinidae_334_Africa_Ghana:1.229411):0.09637009,Vernoniella_bergi_ex._Guira_guira_Cuculidae_364_South_America_Brazil:0.8904674):0.1152531):0.208124,(Quadraceps_punctatus_ex.__Chroicocephalus_cirrocephalus_Laridae_358_Africa_South_Africa:0.5049465,Saemundssonia_lari_ex.__Chroicocephalus_cirrocephalus_Laridae_361_Africa_South_Africa:0.4873667):0.09076136):0.3191786,Alcedoffula_duplicata_ex._Corythornis_leucogaster_Alcedinidae_335_Africa_Uganda:0.3191786);
