# Supplementary material for: Data supporting a molecular phylogeny of the hyper-diverse genus Brueelia
Source: Data Brief. 2015 Nov 2;5:1078–91. doi: 10.1016/j.dib.2015.10.022 (PMC4688976; doi:10.1016/j.dib.2015.10.022)
Supplement: Supplementary file 2 — Supplementary material: Table 1 (Excel Format) [file mmc2.zip › Supplementary Material/Figure 1_Newick files/BrueeliaCOI.EF1.10.3.2013BINoPart.nex.con.names.xml]

<?xml version="1.0" encoding="UTF-8"?>
<nex:nexml xmlns:nex="http://www.nexml.org/2009" xmlns="http://www.nexml.org/2009" xmlns:rdf="http://www.w3.org/1999/02/22-rdf-syntax-ns#" xmlns:xsd="http://www.w3.org/2001/XMLSchema#" xmlns:xsi="http://www.w3.org/2001/XMLSchema-instance" generator="org.nexml.model.impl.DocumentImpl" version="0.9">
  <otus id="otus1"/>
  <trees id="trees2" otus="otus1">
    <tree about="#tree3" id="tree3" label="Tree1" xsi:type="nex:FloatTree">
      <meta content="node4" datatype="xsd:string" id="meta1453" property="root" xsi:type="nex:LiteralMeta"/>
      <node id="node4"/>
      <node id="node5"/>
      <node id="node6"/>
      <node id="node7"/>
      <node id="node8"/>
      <node id="node9"/>
      <node id="node10"/>
      <node id="node11"/>
      <node id="node12"/>
      <node id="node13"/>
      <node id="node14"/>
      <node id="node15"/>
      <node id="node16"/>
      <node id="node17"/>
      <node id="node18"/>
      <node id="node19"/>
      <node id="node20"/>
      <node id="node21"/>
      <node id="node22"/>
      <node id="node23"/>
      <node id="node24"/>
      <node id="node25"/>
      <node id="node26"/>
      <node id="node27"/>
      <node id="node28"/>
      <node id="node29"/>
      <node id="node30"/>
      <node id="node31"/>
      <node id="node32"/>
      <node id="node33"/>
      <node id="node34"/>
      <node id="node35"/>
      <node id="node36"/>
      <node id="node37"/>
      <node id="node38"/>
      <node id="node39"/>
      <node id="node40"/>
      <node id="node41"/>
      <node id="node42" label="Brueelia_sp._ex._Culicicapa_ceylonensis_Stenostiridae_250_Asia_China"/>
      <node id="node43" label="Brueelia_sp._ex._Ficedula_tricolor_Muscicapidae_150_Asia_China"/>
      <node id="node46"/>
      <node id="node47" label="Brueelia_sp._ex._Phylloscopus_inornatus_Phylloscopidae_261_Asia_China"/>
      <node id="node48" label="Brueelia_docophoroides_ex._Terpsiphone_paradisi_Monarchidae_140_Asia_China"/>
      <node id="node53" label="Brueelia_sp._ex._Periparus_elegans_Paridae_177_Asia_Philippines"/>
      <node id="node56"/>
      <node id="node57" label="Brueelia_sp._ex._Sitta_frontalis_Sittidae_249_Asia_Philippines"/>
      <node id="node58" label="Brueelia_sp._ex._Phoenicurus_fuliginosus_Muscicapidae_154_Asia_China"/>
      <node id="node63"/>
      <node id="node64" label="Brueelia_sp._ex._Ficedula_hyperythra_Muscicapidae_149_Asia_Philippines"/>
      <node id="node65" label="Brueelia_sp._ex._Phoenicurus_fuliginosus_Muscicapidae_155_Asia_China"/>
      <node id="node70" label="Brueelia_sp._ex._Rhipidura_nigrocinnamomea_Rhipiduridae_139_Asia_Philippines"/>
      <node id="node73" label="Brueelia_docophoroides_ex._Terpsiphone_paradisi_Monarchidae_141_Asia_China"/>
      <node id="node76"/>
      <node id="node77"/>
      <node id="node78"/>
      <node id="node79" label="Brueelia_sp._ex._Pseudalethe__fuelleborni_Muscicapidae_281_Africa_Malawi"/>
      <node id="node80" label="Brueelia_sp._ex._Cossypha_anomala_Muscicapidae_143_Africa_Malawi"/>
      <node id="node83"/>
      <node id="node84" label="Brueelia_sp._ex._Cossypha_caffra_Muscicapidae_144_Africa_Malawi"/>
      <node id="node85" label="Brueelia_sp._ex._Pogonocichla_stellata_Muscicapidae_153_Africa_Malawi"/>
      <node id="node90"/>
      <node id="node91"/>
      <node id="node92" label="Brueelia_sp._ex._Bradypterus_cinnamomeus_Locustellidae_256_Africa_Malawi"/>
      <node id="node93" label="Brueelia_sp._ex._Sheppardia_sharpei_Muscicapidae_158_Africa_Malawi"/>
      <node id="node96"/>
      <node id="node97" label="Brueelia_sp._ex._Iduna_similis_Acrocephalidae_257_Africa_Malawi"/>
      <node id="node98" label="Brueelia_sp._ex._Ficedula_zanthopygia_Muscicapidae_151_Asia_China"/>
      <node id="node107"/>
      <node id="node108"/>
      <node id="node109"/>
      <node id="node110"/>
      <node id="node111"/>
      <node id="node112" label="Brueelia_sp._ex._Peneothello_cyanus_Eopsaltridae_66_Australasia_Papua_New_Guinea"/>
      <node id="node113" label="Brueelia_sp._ex._Peneothello_sigillata_Eopsaltridae_67_Australasia_Papua_New_Guinea"/>
      <node id="node116" label="Brueelia_sp._ex._Chaetorhynchus_papuensis_Dicruridae_44_Australasia_Papua_New_Guinea"/>
      <node id="node119" label="Brueelia_sp._ex._Aleadryas__rufinucha_Pachycephalidae_172_Australasia_Papua_New_Guinea"/>
      <node id="node122"/>
      <node id="node123" label="Brueelia_sp._ex._Sericornis_nouhuysi_Acanthizidae_4_Australasia_Papua_New_Guinea"/>
      <node id="node124" label="Brueelia_sp._ex._Sericornis_perspicillatus_Acanthizidae_5_Australasia_Papua_New_Guinea"/>
      <node id="node129"/>
      <node id="node130" label="Brueelia_sp._ex._Copsychus_luzoniensis_Muscicapidae_142_Asia_Philippines"/>
      <node id="node131" label="Brueelia_sp._ex._Cyornis_rufigastra_Muscicapidae_148_Asia_Philippines"/>
      <node id="node138"/>
      <node id="node139"/>
      <node id="node140"/>
      <node id="node141"/>
      <node id="node142"/>
      <node id="node143"/>
      <node id="node144"/>
      <node id="node145"/>
      <node id="node146"/>
      <node id="node147" label="Brueelia_sp._ex._Meliphaga_lewinii_Meliphagidae_126_Australasia_Australia"/>
      <node id="node148" label="Brueelia_sp._ex._Meliphaga_lewinii_Meliphagidae_127_Australasia_Australia"/>
      <node id="node151" label="Brueelia_sp._ex._Pachycephala_pectoralis_Pachycephalidae_170_Australasia_Australia"/>
      <node id="node154"/>
      <node id="node155" label="Brueelia_sp._ex._Ailuroedus_crassirostris_Ptilonorhynchidae_212_Australasia_Australia"/>
      <node id="node156" label="Brueelia_sp._ex._Colluricincla_harmonica_Colluricinclidae_168_Australasia_Australia"/>
      <node id="node161"/>
      <node id="node162"/>
      <node id="node163" label="Brueelia_sp._ex._Ailuroedus_crassirostris_Ptilonorhynchidae_211_Australasia_Australia"/>
      <node id="node164" label="Brueelia_sp._ex._Psophodes_olivaceus_Psophodidae_167_Australasia_Australia"/>
      <node id="node167"/>
      <node id="node168" label="Brueelia_sp._ex._Meliphaga_lewinii_Meliphagidae_128_Australasia_Australia"/>
      <node id="node169" label="Brueelia_sp._ex._Pachycephala_pectoralis_Pachycephalidae_171_Australasia_Australia"/>
      <node id="node176"/>
      <node id="node177"/>
      <node id="node178"/>
      <node id="node179" label="Brueelia_sp._ex._Chlamydera_nuchalis_Ptilonorhynchidae_213_Australasia_Australia"/>
      <node id="node180" label="Brueelia_sp._ex._Chlamydera_nuchalis_Ptilonorhynchidae_215_Australasia_Australia"/>
      <node id="node183" label="Brueelia_sp._ex._Chlamydera_nuchalis_Ptilonorhynchidae_214_Australasia_Australia"/>
      <node id="node186" label="Brueelia_sp._ex._Chlamydera_nuchalis_Ptilonorhynchidae_216_Australasia_Australia"/>
      <node id="node191"/>
      <node id="node192" label="Brueelia_sp._ex._Falcunculus_frontatus_Falcunculidae_169_Australasia_Australia"/>
      <node id="node193" label="Brueelia_sp._ex._Lichenostomus_penicillatus_Meliphagidae_124_Australasia_Australia"/>
      <node id="node198"/>
      <node id="node199"/>
      <node id="node200"/>
      <node id="node201" label="Brueelia_papuana_ex._Paradisaea_raggiana_Paradisaeidae_175_Australasia_Papua_New_Guinea"/>
      <node id="node202" label="Brueelia_papuana_ex._Paradisaea_raggiana_Paradisaeidae_176_Australasia_Papua_New_Guinea"/>
      <node id="node205" label="Brueelia_papuana_ex._Colluricincla__ferruginea_Colluricinclidae_173_Australasia_Papua_New_Guinea"/>
      <node id="node208" label="Brueelia_papuana_ex._Cicinnurus__magnificus_Paradisaeidae_174_Australasia_Papua_New_Guinea"/>
      <node id="node213"/>
      <node id="node214" label="Brueelia_sp._ex._Climacteris_picumnus_Climacteridae_22_Australasia_Australia"/>
      <node id="node215" label="Brueelia_sp._ex._Climacteris_picumnus_Climacteridae_23_Australasia_Australia"/>
      <node id="node220"/>
      <node id="node221"/>
      <node id="node222" label="Brueelia_sp._ex._Cymbirhynchus_macrorhynchos_Eurylaimidae_82_Asia_Malaysia"/>
      <node id="node223" label="Brueelia_sp._ex._Cymbirhynchus_macrorhynchos_Eurylaimidae_83_Asia_Malaysia"/>
      <node id="node226" label="Brueelia_sp._ex._Eurylaimus_ochromalus_Eurylaimidae_84_Asia_Malaysia"/>
      <node id="node233" label="Brueelia_menuraelyrae_ex._Menura_novaehollandiae_Menuridae_129_Australasia_Australia"/>
      <node id="node236" label="Brueelia_sp._ex._Meliarchus_sclateri_Meliphagidae_125_Australasia_Solomon_Islands"/>
      <node id="node239"/>
      <node id="node240" label="Brueelia_sp._ex._Pycnonotus_goiavier_Pycnonotidae_236_Asia_Malaysia"/>
      <node id="node241" label="Brueelia_sp._ex._Pycnonotus_plumosus_Pycnonotidae_238_Asia_Malaysia"/>
      <node id="node246"/>
      <node id="node247"/>
      <node id="node248"/>
      <node id="node249"/>
      <node id="node250" label="Brueelia_sp._ex._Cyornis_banyumas_Muscicapidae_146_Asia_China"/>
      <node id="node251" label="Brueelia_sp._ex._Cyornis_banyumas_Muscicapidae_147_Asia_China"/>
      <node id="node254"/>
      <node id="node255" label="Brueelia_sp._ex._Saxicola_ferreus_Muscicapidae_156_Asia_China"/>
      <node id="node256" label="Brueelia_sp._ex._Saxicola_ferreus_Muscicapidae_157_Asia_China"/>
      <node id="node261" label="Brueelia_sp._ex._Copsychus_albospecularis_Muscicapidae_293_Africa_Madagascar"/>
      <node id="node264"/>
      <node id="node265"/>
      <node id="node266"/>
      <node id="node267"/>
      <node id="node268" label="Brueelia_sp._ex._Hypsipetes_leucocephalus_Pycnonotidae_228_Asia_China"/>
      <node id="node269" label="Brueelia_sp._ex._Hypsipetes_leucocephalus_Pycnonotidae_230_Asia_China"/>
      <node id="node272" label="Brueelia_sp._ex._Hypsipetes_philippinus_Pycnonotidae_226_Asia_Philippines"/>
      <node id="node275" label="Brueelia_sp._ex._Hypsipetes_philippinus_Pycnonotidae_227_Asia_Philippines"/>
      <node id="node278" label="Brueelia_wallacei_ex._Irena_puella_Irenidae_112_Asia_Malaysia"/>
      <node id="node285"/>
      <node id="node286" label="Brueelia_sp._ex._Eopsaltria_pulverulenta_Petroicidae_190_Australasia_Australia"/>
      <node id="node287" label="Brueelia_sp._ex._Oriolus_chinensis_Oriolidae_165_Asia_China"/>
      <node id="node292"/>
      <node id="node293"/>
      <node id="node294"/>
      <node id="node295" label="Brueelia_sp._ex._Zoothera_heinei_Turdidae_302_Australasia_Australia"/>
      <node id="node296" label="Brueelia_sp._ex._Zoothera_lunulata_Turdidae_304_Australasia_Australia"/>
      <node id="node299" label="Brueelia_sp._ex._Zoothera_lunulata_Turdidae_305_Australasia_Australia"/>
      <node id="node302" label="Brueelia_sp._ex._Zoothera_lunulata_Turdidae_303_Australasia_Australia"/>
      <node id="node307"/>
      <node id="node308"/>
      <node id="node309"/>
      <node id="node310"/>
      <node id="node311"/>
      <node id="node312"/>
      <node id="node313"/>
      <node id="node314"/>
      <node id="node315"/>
      <node id="node316"/>
      <node id="node317"/>
      <node id="node318"/>
      <node id="node319"/>
      <node id="node320" label="Brueelia_sp._ex._Stelgidillas_gracilirostris_Pycnonotidae_217_Africa_Ghana"/>
      <node id="node321" label="Brueelia_sp._ex._Phyllastrephus_icterinus_Pycnonotidae_234_Africa_Ghana"/>
      <node id="node324"/>
      <node id="node325" label="Brueelia_sp._ex._Malimbus_nitens_Ploceidae_205_Africa_Ghana"/>
      <node id="node326" label="Brueelia_sp._ex._Neocossyphus_poensis_Turdidae_295_Africa_Ghana"/>
      <node id="node331"/>
      <node id="node332"/>
      <node id="node333" label="Brueelia_sp._ex._Bleda_canicapillus_Pycnonotidae_221_Africa_Ghana"/>
      <node id="node334" label="Brueelia_sp._ex._Criniger_barbatus_Pycnonotidae_224_Africa_Ghana"/>
      <node id="node337" label="Brueelia_sp._ex._Bleda_syndactylus_Pycnonotidae_223_Africa_Ghana"/>
      <node id="node342"/>
      <node id="node343"/>
      <node id="node344" label="Brueelia_sp._ex._Eurillas__latirostris_Pycnonotidae_218_Africa_Ghana"/>
      <node id="node345" label="Brueelia_sp._ex._Phyllastrephus_albigularis_Pycnonotidae_231_Africa_Ghana"/>
      <node id="node348"/>
      <node id="node349" label="Brueelia_sp._ex._Bleda_ex._mius_Pycnonotidae_222_Africa_Ghana"/>
      <node id="node350" label="Brueelia_sp._ex._Nicator_chloris_Nicatoridae_121_Africa_Ghana"/>
      <node id="node357"/>
      <node id="node358"/>
      <node id="node359"/>
      <node id="node360" label="Brueelia_sp._ex._Dryoscopus_cubla_Malaconotidae_115_Africa_Malawi"/>
      <node id="node361" label="Brueelia_sp._ex._Laniarius_ferrugineus_Malaconotidae_118_Africa_Malawi"/>
      <node id="node364" label="Brueelia_sp._ex._Vanga_curvirostris_Vangidae_308_Africa_Madagascar"/>
      <node id="node367"/>
      <node id="node368" label="Brueelia_sp._ex._Arizelocichla__milanjensis_Pycnonotidae_219_Africa_Malawi"/>
      <node id="node369" label="Brueelia_sp._ex._Phyllastrephus_flavostriatus_Pycnonotidae_233_Africa_Malawi"/>
      <node id="node376" label="Brueelia_sp._ex._Phyllastrephus_flavostriatus_Pycnonotidae_232_Africa_Malawi"/>
      <node id="node379"/>
      <node id="node380"/>
      <node id="node381" label="Brueelia_sp._ex._Laniarius_aethiopicus_Malaconotidae_117_Africa_Malawi"/>
      <node id="node382" label="Brueelia_sp._ex._Laniarius_fuelleborni_Malaconotidae_119_Africa_Malawi"/>
      <node id="node385" label="Brueelia_sp._ex._Dryoscopus_cubla_Malaconotidae_116_Africa_Mozambique"/>
      <node id="node390"/>
      <node id="node391"/>
      <node id="node392"/>
      <node id="node393" label="Brueelia_sp._ex._Batis_soror_Platysteiridae_199_Africa_Mozambique"/>
      <node id="node394" label="Brueelia_sp._ex._Platysteira_cyanea_Platysteiridae_200_Africa_Mozambique"/>
      <node id="node397" label="Brueelia_sp._ex._Batis_soror_Platysteiridae_198_Africa_Mozambique"/>
      <node id="node400" label="Brueelia_sp._ex._Batis_capensis_Platysteiridae_197_Africa_Malawi"/>
      <node id="node405" label="Brueelia_sp._ex._Buccanodon_duchaillui_Lybiidae_113_Africa_Ghana"/>
      <node id="node408"/>
      <node id="node409" label="Brueelia_sp._ex._Bernieria_madagascariensis_Bernieridae_255_Africa_Madagascar"/>
      <node id="node410" label="Brueelia_sp._ex._Xanthomixis_cinereiceps_Bernieridae__263_Africa_Madagascar"/>
      <node id="node415"/>
      <node id="node416"/>
      <node id="node417"/>
      <node id="node418"/>
      <node id="node419" label="Brueelia_sp._ex._Malaconotus_blanchoti_Malaconotidae_120_Africa_Malawi"/>
      <node id="node420" label="Brueelia_sp._ex._Tchagra_senegalus_Malaconotidae_123_Africa_Malawi"/>
      <node id="node423" label="Brueelia_sp._ex._Telophorus_sulfureopectus_Malaconotidae_114_Africa_Malawi"/>
      <node id="node426"/>
      <node id="node427" label="Brueelia_sp._ex._Cossypha_heuglini_Muscicapidae_145_Africa_Malawi"/>
      <node id="node428" label="Brueelia_sp._ex._Myrmecocichla_arnotti_Muscicapidae_152_Africa_Malawi"/>
      <node id="node433" label="Brueelia_sp._ex._Geokichla_gurneyi_Turdidae_301_Africa_Malawi"/>
      <node id="node438"/>
      <node id="node439"/>
      <node id="node440"/>
      <node id="node441" label="Brueelia_hopkinsi_ex._Cyanocorax_yncas_Corvidae_29_South_America_Venezuela"/>
      <node id="node442" label="Brueelia_sp._ex._Myadestes_coloratus_Turdidae_294_North_America_Panama"/>
      <node id="node445" label="Brueelia_sp._ex._Cyanocitta_cristata_Corvidae_28_North_America_USA"/>
      <node id="node448" label="Brueelia_sp._ex._Cardellina__canadensis_Parulidae_185_North_America_USA"/>
      <node id="node453"/>
      <node id="node454" label="Brueelia_sp._ex._Trogon_massena_Trogonidae_279_North_America_Mexico"/>
      <node id="node455" label="Brueelia_cicchinoi_ex._Trogon_melanocephalus_Trogonidae_280_North_America_Mexico"/>
      <node id="node462"/>
      <node id="node463"/>
      <node id="node464"/>
      <node id="node465"/>
      <node id="node466"/>
      <node id="node467"/>
      <node id="node468"/>
      <node id="node469" label="Brueelia_antiqua_ex._Catharus_guttatus_Turdidae_282_North_America_USA"/>
      <node id="node470" label="Brueelia_antiqua_ex._Catharus_ustulatus_Turdidae_291_North_America_USA"/>
      <node id="node473"/>
      <node id="node474" label="Brueelia_sp._ex._Seiurus_noveboracensis_Parulidae_183_North_America_USA"/>
      <node id="node475" label="Brueelia_antiqua_ex._Catharus_ustulatus_Turdidae_290_North_America_Panama"/>
      <node id="node480"/>
      <node id="node481"/>
      <node id="node482" label="Brueelia_antiqua_ex._Catharus_guttatus_Turdidae_283_North_America_USA"/>
      <node id="node483" label="Brueelia_antiqua_ex._Catharus_fuscescens_Turdidae_287_North_America_USA"/>
      <node id="node486"/>
      <node id="node487" label="Brueelia_antiqua_ex._Catharus_minimus_Turdidae_288_North_America_USA"/>
      <node id="node488" label="Brueelia_antiqua_ex._Catharus_ustulatus_Turdidae_292_North_America_USA"/>
      <node id="node495"/>
      <node id="node496"/>
      <node id="node497" label="Brueelia_antiqua_ex._Catharus_fuscescens_Turdidae_285_South_America_Bolivia"/>
      <node id="node498" label="Brueelia_sp._ex._Setophaga_caerulescens_Parulidae_184_North_America_USA"/>
      <node id="node501"/>
      <node id="node502" label="Brueelia_antiqua_ex._Catharus_fuscescens_Turdidae_286_North_America_USA"/>
      <node id="node503" label="Brueelia_antiqua_ex._Catharus_ustulatus_Turdidae_289_North_America_USA"/>
      <node id="node510"/>
      <node id="node511" label="Brueelia_brunneinucha_ex._Dumetella_caronlinensis_Mimidae_136_North_America_USA"/>
      <node id="node512" label="Brueelia_sp._ex._Arremon_aurantiirostris_Emberizidae_53_North_America_Panama"/>
      <node id="node517" label="Brueelia_pallidula_ex._Pheucticus_ludovicianus_Cardinalidae_18_North_America_USA"/>
      <node id="node520"/>
      <node id="node521" label="Brueelia_sp._ex._Alcippe_morrisonia_Leiothrichidae_264_Asia_China"/>
      <node id="node522" label="Brueelia_sp._ex._Alcippe_morrisonia_Leiothrichidae_265_Asia_China"/>
      <node id="node529"/>
      <node id="node530"/>
      <node id="node531"/>
      <node id="node532"/>
      <node id="node533"/>
      <node id="node534" label="Brueelia_sp._ex._Garrulax_maesi_Leiothrichidae_267_Asia_China"/>
      <node id="node535" label="Brueelia_sp._ex._Pomatorhinus_ruficollis_Timaliidae_275_Asia_China"/>
      <node id="node538" label="Brueelia_sp._ex._Garrulax_maesi_Leiothrichidae_268_Asia_China"/>
      <node id="node541"/>
      <node id="node542"/>
      <node id="node543" label="Brueelia_sp._ex._Stachyris_striolata_Timaliidae_276_Asia_China"/>
      <node id="node544" label="Brueelia_sp._ex._Stachyris_striolata_Timaliidae_277_Asia_China"/>
      <node id="node547" label="Brueelia_sp._ex._Turdinus_brevicaudatus_Pellorneidae_273_Asia_China"/>
      <node id="node552"/>
      <node id="node553"/>
      <node id="node554" label="Brueelia_sp._ex._Robsonius_rabori_Pellorneidae_271_Asia_Philippines"/>
      <node id="node555" label="Brueelia_sp._ex._Turdinus_brevicaudatus_Pellorneidae_272_Asia_China"/>
      <node id="node558"/>
      <node id="node559" label="Brueelia_sp._ex._Paradoxornis_gularis_Paradoxornithidae_258_Asia_China"/>
      <node id="node560" label="Brueelia_sp._ex._Paradoxornis_gularis_Paradoxornithidae_259_Asia_China"/>
      <node id="node567"/>
      <node id="node568" label="Brueelia_sp._ex._Lanthocincla_cineracea_Leiothrichidae_266_Asia_China"/>
      <node id="node569" label="Brueelia_sp._ex._Pomatorhinus_ruficollis_Timaliidae_274_Asia_China"/>
      <node id="node576"/>
      <node id="node577"/>
      <node id="node578"/>
      <node id="node579"/>
      <node id="node580"/>
      <node id="node581" label="Brueelia_sp._ex._Dicrurus_adsimilis_Dicruridae_45_Africa_Malawi"/>
      <node id="node582" label="Brueelia_sp._ex._Prionops_plumatus_Malaconotidae_122_Africa_Malawi"/>
      <node id="node585" label="Brueelia_sp._ex._Cisticola_natalensis_Cisticolidae_21_Africa_Malawi"/>
      <node id="node588" label="Brueelia_sp._ex._Dicrurus_modestus_Dicruridae_46_Africa_Ghana"/>
      <node id="node591"/>
      <node id="node592" label="Brueelia_sp._ex._Geokichla_citrina_Turdidae_300_Asia_China"/>
      <node id="node593" label="Brueelia_sp._ex._Dicrurus_leucophaeus_Dicruridae_51_Asia_China"/>
      <node id="node598"/>
      <node id="node599"/>
      <node id="node600"/>
      <node id="node601" label="Brueelia_sp._ex._Dicrurus_hottentottus_Dicruridae_49_Asia_China"/>
      <node id="node602" label="Brueelia_sp._ex._Dicrurus_hottentottus_Dicruridae_50_Asia_China"/>
      <node id="node605" label="Brueelia_sp._ex._Liocichla_phoenicea_Leiothrichidae_270_Asia_China"/>
      <node id="node608"/>
      <node id="node609" label="Brueelia_sp._ex._Dicrurus_balicassius_Dicruridae_47_Asia_Philippines"/>
      <node id="node610" label="Brueelia_sp._ex._Dicrurus_balicassius_Dicruridae_48_Asia_Philippines"/>
      <node id="node619"/>
      <node id="node620" label="Brueelia_sp._ex._Corvus_orru_Corvidae_26_Australasia_Australia"/>
      <node id="node621" label="Sturnidoecus_sp._ex._Passer_melanurus_Passeridae_187_Africa_South_Africa"/>
      <node id="node626"/>
      <node id="node627"/>
      <node id="node628"/>
      <node id="node629"/>
      <node id="node630"/>
      <node id="node631"/>
      <node id="node632"/>
      <node id="node633"/>
      <node id="node634"/>
      <node id="node635"/>
      <node id="node636"/>
      <node id="node637" label="Brueelia_sp._ex._Turdus_obscurus_Turdidae_298_Asia_Japan"/>
      <node id="node638" label="Brueelia_sp._ex._Turdus_chrysolaus_Turdidae_299_Asia_Japan"/>
      <node id="node641" label="Sturnidoecus_sp._ex._Geokichla_interpres_Turdidae_333_Asia_Malaysia"/>
      <node id="node644" label="Sturnidoecus_sp._ex._Zoothera_citrina_Turdidae_306_Asia_China"/>
      <node id="node647" label="Sturnidoecus_sp._ex._Turdus_pelios_Turdidae_330_Africa_Ghana"/>
      <node id="node650" label="Sturnidoecus_simplex_ex._Turdus_migratorius_Turdidae_331_North_America_USA"/>
      <node id="node653"/>
      <node id="node654"/>
      <node id="node655"/>
      <node id="node656" label="Sturnidoecus_sp._ex._Malaconotus_blanchoti_Malaconotidae_312_Africa_Malawi"/>
      <node id="node657" label="Sturnidoecus_sp._ex._Turdus_libonyanus_Turdidae_332_Africa_Malawi"/>
      <node id="node660" label="Sturnidoecus_sp._ex._Lamprotornis_purpureus_Sturnidae_324_Africa_Ghana"/>
      <node id="node663"/>
      <node id="node664" label="Sturnidoecus_sp._ex._Lamprotornis_chloropterus_Sturnidae_325_Africa_Malawi"/>
      <node id="node665" label="Sturnidoecus_sp._ex._Neocichla_gutturalis_Sturnidae_326_Africa_Malawi"/>
      <node id="node672"/>
      <node id="node673"/>
      <node id="node674"/>
      <node id="node675" label="Sturnidoecus_sp._ex._Hylocichla_mustelina_Turdidae_327_North_America_USA"/>
      <node id="node676" label="Sturnidoecus_sp._ex._Hylocichla_mustelina_Turdidae_328_North_America_USA"/>
      <node id="node679" label="Sturnidoecus_caligineus_ex._Turdus_grayi_Turdidae_329_North_America_Costa_Rica"/>
      <node id="node682" label="Sturnidoecus_antiqua_ex._Catharus_fuscater_Turdidae_284_North_America_Panama"/>
      <node id="node687"/>
      <node id="node688"/>
      <node id="node689"/>
      <node id="node690" label="Sturnidoecus_sp._ex._Ploceus_ocularis_Ploceidae_318_Africa_Mozambique"/>
      <node id="node691" label="Sturnidoecus_sp._ex._Ploceus_ocularis_Ploceidae_319_Africa_Mozambique"/>
      <node id="node694"/>
      <node id="node695" label="Sturnidoecus_sp._ex._Ploceus_velatus_Ploceidae_320_Africa_Malawi"/>
      <node id="node696" label="Sturnidoecus_xanthops_ex._Ploceus_xanthops_Ploceidae_321_Africa_Malawi"/>
      <node id="node701" label="Sturnidoecus_sp._ex._Quelea_quelea_Ploceidae_322_Africa_Malawi"/>
      <node id="node706"/>
      <node id="node707"/>
      <node id="node708"/>
      <node id="node709"/>
      <node id="node710" label="Sturnidoecus_sp._ex._Euplectes_albonotatus_Ploceidae_314_Africa_Malawi"/>
      <node id="node711" label="Sturnidoecus_sp._ex._Euplectes_ardens_Ploceidae_317_Africa_Mozambique"/>
      <node id="node714"/>
      <node id="node715" label="Sturnidoecus_sp._ex._Euplectes_albonotatus_Ploceidae_315_Africa_Malawi"/>
      <node id="node716" label="Sturnidoecus_sp._ex._Euplectes_ardens_Ploceidae_316_Africa_Malawi"/>
      <node id="node721" label="Sturnidoecus_sp._ex._Euplectes_ardens_Ploceidae_313_Africa_Mozambique"/>
      <node id="node724" label="Sturnidoecus_sp._ex._Cinnyricinclus_leucogaster_Sturnidae_323_Africa_Malawi"/>
      <node id="node729" label="Sturnidoecus_sp._ex._Zoothera_dauma_Turdidae_307_Asia_China"/>
      <node id="node732"/>
      <node id="node733"/>
      <node id="node734"/>
      <node id="node735"/>
      <node id="node736"/>
      <node id="node737"/>
      <node id="node738"/>
      <node id="node739" label="Brueelia_semiannulata_ex._Gymnorhina_tibicen_Cracticidae_40_Australasia_Australia"/>
      <node id="node740" label="Brueelia_semiannulata_ex._Strepera_graculina_Cracticidae_41_Australasia_Australia"/>
      <node id="node743" label="Brueelia_semiannulata_ex._Gymnorhina_tibicen_Cracticidae_38_Australasia_Australia"/>
      <node id="node746" label="Brueelia_semiannulata_ex._Strepera_graculina_Cracticidae_42_Australasia_Australia"/>
      <node id="node749"/>
      <node id="node750"/>
      <node id="node751" label="Brueelia_semiannulata_ex._Cracticus_argenteus_Cracticidae_34_Australasia_Australia"/>
      <node id="node752" label="Brueelia_semiannulata_ex._Cracticus_argenteus_Cracticidae_35_Australasia_Australia"/>
      <node id="node755" label="Brueelia_semiannulata_ex._Gymnorhina_tibicen_Cracticidae_39_Australasia_Australia"/>
      <node id="node760"/>
      <node id="node761" label="Brueelia_sp._ex._Cracticus_quoyi_Cracticidae_36_Australasia_Australia"/>
      <node id="node762" label="Brueelia_sp._ex._Cracticus_quoyi_Cracticidae_37_Australasia_Australia"/>
      <node id="node767"/>
      <node id="node768" label="Brueelia_sp._ex._Urocissa_erythrorhyncha_Corvidae_32_Asia_China"/>
      <node id="node769" label="Brueelia_sp._ex._Urocissa_erythrorhyncha_Corvidae_33_Asia_China"/>
      <node id="node774" label="Brueelia_moriona_ex._Cyanocorax_morio_Corvidae_30_North_America_Mexico"/>
      <node id="node781" label="Brueelia_quadrangularis_ex._Corvus_albus_Corvidae_27_Africa_Ghana"/>
      <node id="node784"/>
      <node id="node785"/>
      <node id="node786"/>
      <node id="node787"/>
      <node id="node788"/>
      <node id="node789"/>
      <node id="node790"/>
      <node id="node791"/>
      <node id="node792"/>
      <node id="node793"/>
      <node id="node794" label="Brueelia_laticeps_ex._Andigena_nigrirostris_Ramphastidae_241_South_America_Peru"/>
      <node id="node795" label="Brueelia_laticeps_ex._Andigena_nigrirostris_Ramphastidae_243_South_America_Peru"/>
      <node id="node798"/>
      <node id="node799" label="Brueelia_laticeps_ex._Andigena_nigrirostris_Ramphastidae_242_South_America_Peru"/>
      <node id="node800" label="Brueelia_laticeps_ex._Aulacorhynchus_prasinus_Ramphastidae_245_South_America_Peru"/>
      <node id="node805" label="Brueelia_laticeps_ex._Aulacorhynchus_prasinus_Ramphastidae_246_South_America_Peru"/>
      <node id="node808" label="Brueelia_laticeps_ex._Aulacorhynchus_derbianus_Ramphastidae_247_South_America_Peru"/>
      <node id="node811" label="Brueelia_laticeps_ex._Aulacorhynchus_sulcatus_Ramphastidae_248_South_America_Venezuela"/>
      <node id="node814" label="Brueelia_laticeps_ex._Aulacorhynchus_coeruleicinctis_Ramphastidae_244_South_America_Bolivia"/>
      <node id="node817"/>
      <node id="node818" label="Brueelia_sp._ex._Corcorax_melanorhamphos_Grallinidae_90_Australasia_Australia"/>
      <node id="node819" label="Brueelia_sp._ex._Corcorax_melanorhamphos_Grallinidae_91_Australasia_Australia"/>
      <node id="node824" label="Brueelia_punjabensis_ex._Megalaima_virens_Ramphastidae_14_Asia_China"/>
      <node id="node827"/>
      <node id="node828"/>
      <node id="node829" label="Bizzarifrons_picturatus_ex._Cacicus_cela_Icteridae_1_South_America_Brazil"/>
      <node id="node830" label="Bizzarifrons_picturatus_ex._Cacicus_cela_Icteridae_2_North_America_Panama"/>
      <node id="node833" label="Bizzarifrons_wecksteini_ex._Psarocolius_bifasciatus_Icteridae_3_South_America_Brazil"/>
      <node id="node838"/>
      <node id="node839"/>
      <node id="node840" label="Brueelia_binhchauensis_ex._Megalaima_monticola_Ramphastidae_13_Asia_Malaysia"/>
      <node id="node841" label="Brueelia_sp._ex._Megalaima_mystacophanos_Ramphastidae_17_Asia_Malaysia"/>
      <node id="node844"/>
      <node id="node845" label="Brueelia_binhchauensis_ex._Megalaima_franklinii_Ramphastidae_15_Asia_China"/>
      <node id="node846" label="Brueelia_sp._ex._Megalaima_franklinii_Ramphastidae_16_Asia_China"/>
      <node id="node855"/>
      <node id="node856"/>
      <node id="node857"/>
      <node id="node858"/>
      <node id="node859"/>
      <node id="node860"/>
      <node id="node861"/>
      <node id="node862"/>
      <node id="node863"/>
      <node id="node864"/>
      <node id="node865"/>
      <node id="node866"/>
      <node id="node867"/>
      <node id="node868"/>
      <node id="node869"/>
      <node id="node870"/>
      <node id="node871"/>
      <node id="node872"/>
      <node id="node873"/>
      <node id="node874"/>
      <node id="node875"/>
      <node id="node876"/>
      <node id="node877" label="Brueelia_sp._ex._Geothlypis_trichas_Parulidae_180_North_America_USA"/>
      <node id="node878" label="Brueelia_sp._ex._Seiurus_aurocapilla_Parulidae_181_North_America_USA"/>
      <node id="node881" label="Brueelia_sp._ex._Seiurus_aurocapilla_Parulidae_182_North_America_USA"/>
      <node id="node884" label="Brueelia_sp._ex._Icterus_galbula_Icteridae_102_North_America_USA"/>
      <node id="node887" label="Brueelia_sp._ex._Melospiza_georgiana_Emberizidae_59_North_America_USA"/>
      <node id="node890" label="Brueelia_sp._ex._Melospiza_lincolnii_Emberizidae_60_North_America_USA"/>
      <node id="node893" label="Brueelia_anamariae_ex._Troglodytes_aedon_Troglodytidae_278_North_America_USA"/>
      <node id="node896"/>
      <node id="node897" label="Brueelia_sp._ex._Emberiza_schoeniclus_Emberizidae_54_Europe_Sweden"/>
      <node id="node898" label="Brueelia_sp._ex._Emberiza_pusilla_Emberizidae_57_Asia_China"/>
      <node id="node903" label="Brueelia_sp._ex._Coereba_flaveola_Coerebidae_24_North_America_Panama"/>
      <node id="node906" label="Brueelia_sp._ex._Carpodacus_mexicanus_Fringillidae_88_North_America_USA"/>
      <node id="node909"/>
      <node id="node910"/>
      <node id="node911"/>
      <node id="node912"/>
      <node id="node913"/>
      <node id="node914"/>
      <node id="node915"/>
      <node id="node916" label="Brueelia_sp._ex._Ammodramus_nelsoni_Emberizidae_52_North_America_USA"/>
      <node id="node917" label="Brueelia_vulgata_ex._Junco_hyemalis_Emberizidae_58_North_America_USA"/>
      <node id="node920"/>
      <node id="node921" label="Brueelia_sp._ex._Zonotrichia_albicollis_Emberizidae_64_North_America_USA"/>
      <node id="node922" label="Brueelia_sp._ex._Zonotrichia_leucophrys_Emberizidae_65_North_America_USA"/>
      <node id="node927" label="Brueelia_sp._ex._Spizella_arborea_Emberizidae_63_North_America_USA"/>
      <node id="node930" label="Brueelia_sp._ex._Melospiza_melodia_Emberizidae_61_North_America_USA"/>
      <node id="node933" label="Brueelia_sp._ex._Passerella_iliaca_Emberizidae_62_North_America_USA"/>
      <node id="node936" label="Brueelia_sp._ex._Picoides_pubescens_Picidae_196_North_America_USA"/>
      <node id="node939"/>
      <node id="node940" label="Brueelia_picturata_ex._Sturnella_magna_Icteridae_109_North_America_USA"/>
      <node id="node941" label="Brueelia_picturata_ex._Sturnella_magna_Icteridae_110_North_America_USA"/>
      <node id="node948"/>
      <node id="node949"/>
      <node id="node950"/>
      <node id="node951"/>
      <node id="node952" label="Brueelia_sp._ex._Melanerpes_cruentatus_Picidae_191_South_America_Brazil"/>
      <node id="node953" label="Brueelia_sp._ex._Melanerpes_cruentatus_Picidae_192_South_America_Peru"/>
      <node id="node956" label="Brueelia_sp._ex._Melanerpes_erythrocephalus_Picidae_194_North_America_USA"/>
      <node id="node959" label="Brueelia_sp._ex._Melanerpes_candidus_Picidae_195_South_America_Bolivia"/>
      <node id="node962" label="Brueelia_sp._ex._Sialia_currucoides_Turdidae_296_North_America_USA"/>
      <node id="node967" label="Brueelia_sp._ex._Melanerpes_carolinus_Picidae_193_North_America_USA"/>
      <node id="node970"/>
      <node id="node971"/>
      <node id="node972" label="Brueelia_iliaci_ex._Turdus_migratorius_Turdidae_297_North_America_USA"/>
      <node id="node973" label="Brueelia_deficiens_ex._Aphelocoma_californica_Corvidae_25_North_America_USA"/>
      <node id="node976" label="Brueelia_cedrorum_ex._Bombycilla_cedrorum_Bombycillidae_6_North_America_USA"/>
      <node id="node981"/>
      <node id="node982"/>
      <node id="node983"/>
      <node id="node984"/>
      <node id="node985"/>
      <node id="node986" label="Brueelia_sp._ex._Lamprotornis_purpureus_Sturnidae_251_Africa_Ghana"/>
      <node id="node987" label="Brueelia_sp._ex._Ptilostomus_afer_Corvidae_31_Africa_Ghana"/>
      <node id="node990" label="Brueelia_sp._ex._Sturnus_vulgaris_Sturnidae_254_Europe_Sweden"/>
      <node id="node993" label="Brueelia_dorsale_ex._Toxostoma_rufum_Mimidae_137_North_America_USA"/>
      <node id="node996"/>
      <node id="node997"/>
      <node id="node998"/>
      <node id="node999" label="Brueelia_sp._ex._Euplectes_ardens_Ploceidae_203_Africa_Malawi"/>
      <node id="node1000" label="Brueelia_sp._ex._Euplectes_ardens_Ploceidae_204_Africa_Mozambique"/>
      <node id="node1003" label="Brueelia_queleae_ex._Quelea_quelea_Ploceidae_210_Africa_Malawi"/>
      <node id="node1006" label="Brueelia_sp._ex._Ploceus_cucullatus_Ploceidae_208_Africa_Malawi"/>
      <node id="node1011"/>
      <node id="node1012"/>
      <node id="node1013"/>
      <node id="node1014" label="Brueelia_sp._ex._Plocepasser_rufoscapulatus_Passeridae_206_Africa_Malawi"/>
      <node id="node1015" label="Brueelia_sp._ex._Plocepasser_rufoscapulatus_Passeridae_207_Africa_Malawi"/>
      <node id="node1018" label="Brueelia_sp._ex._Passer_griseus_Passeridae_186_Africa_Malawi"/>
      <node id="node1021" label="Brueelia_sp._ex._Carduelis_sinica_Fringillidae_87_Asia_China"/>
      <node id="node1028"/>
      <node id="node1029"/>
      <node id="node1030" label="Brueelia_sp._ex._Carduelis_chloris_Fringillidae_85_Europe_UK"/>
      <node id="node1031" label="Brueelia_sp._ex._Carduelis_pinus_Fringillidae_86_North_America_USA"/>
      <node id="node1034"/>
      <node id="node1035" label="Brueelia_sp._ex._Emberiza_cabanisi_Emberizidae_55_Africa_Malawi"/>
      <node id="node1036" label="Brueelia_sp._ex._Sylvia_subcaeruleum_Sylviidae_260_Africa_South_Africa"/>
      <node id="node1043"/>
      <node id="node1044" label="Brueelia_sp._ex._Serinus_canicollis_Fringillidae_89_Africa_Malawi"/>
      <node id="node1045" label="Brueelia_sp._ex._Zosterops_senegalensis_Zosteropidae_310_Africa_Malawi"/>
      <node id="node1050"/>
      <node id="node1051"/>
      <node id="node1052" label="Brueelia_sp._ex._Gymnoris_superciliaris_Passeridae_188_Africa_Malawi"/>
      <node id="node1053" label="Brueelia_sp._ex._Gymnoris_superciliaris_Passeridae_189_Africa_Malawi"/>
      <node id="node1056" label="Brueelia_sp._ex._Pytilia_afra_Estrildidae_80_Africa_Malawi"/>
      <node id="node1061"/>
      <node id="node1062"/>
      <node id="node1063"/>
      <node id="node1064"/>
      <node id="node1065" label="Brueelia_sp._ex._Melaniparus_niger_Paridae_178_Africa_Malawi"/>
      <node id="node1066" label="Brueelia_sp._ex._Melaniparus_niger_Paridae_179_Africa_South_Africa"/>
      <node id="node1069" label="Brueelia_sp._ex._Ploceus_velatus_Ploceidae_209_Africa_South_Africa"/>
      <node id="node1072" label="Brueelia_sp._ex._Anaplectes_rubriceps_Ploceidae_201_Africa_Malawi"/>
      <node id="node1075" label="Brueelia_sp._ex._Neocichla_gutturalis_Sturnidae_252_Africa_Malawi"/>
      <node id="node1080"/>
      <node id="node1081"/>
      <node id="node1082"/>
      <node id="node1083"/>
      <node id="node1084"/>
      <node id="node1085"/>
      <node id="node1086" label="Brueelia_sp._ex._Emberiza_godlewskii_Emberizidae_56_Asia_China"/>
      <node id="node1087" label="Brueelia_sp._ex._Spizixos_semitorques_Pycnonotidae_240_Asia_China"/>
      <node id="node1090"/>
      <node id="node1091" label="Brueelia_sp._ex._Hemixos_castanonotus_Pycnonotidae_225_Asia_China"/>
      <node id="node1092" label="Brueelia_sp._ex._Ixos_mcclellandii_Pycnonotidae_229_Asia_China"/>
      <node id="node1097" label="Brueelia_sp._ex._Pycnonotus_xanthorrhous_Pycnonotidae_239_Asia_China"/>
      <node id="node1100"/>
      <node id="node1101" label="Brueelia_sp._ex._Pycnonotus_barbatus_Pycnonotidae_235_Africa_Malawi"/>
      <node id="node1102" label="Brueelia_sp._ex._Pycnonotus_nigricans_Pycnonotidae_237_Africa_South_Africa"/>
      <node id="node1107"/>
      <node id="node1108" label="Brueelia_sp._ex._Euplectes_albonotatus_Ploceidae_202_Africa_Malawi"/>
      <node id="node1109" label="Brueelia_sp._ex._Onychognathus_tenuirostris_Sturnidae_253_Africa_Malawi"/>
      <node id="node1114" label="Brueelia_sp._ex._Amandava_subflava_Estrildidae_68_Africa_Malawi"/>
      <node id="node1119"/>
      <node id="node1120"/>
      <node id="node1121"/>
      <node id="node1122"/>
      <node id="node1123"/>
      <node id="node1124" label="Brueelia_cela_ex._Cacicus_cela_Icteridae_97_South_America_Brazil"/>
      <node id="node1125" label="Brueelia_sp._ex._Cacicus_haemorrhous_Icteridae_99_South_America_Brazil"/>
      <node id="node1128" label="Brueelia_cela_ex._Cacicus_cela_Icteridae_98_North_America_Panama"/>
      <node id="node1131"/>
      <node id="node1132"/>
      <node id="node1133" label="Brueelia_sp._ex._Icterus_galbula_Icteridae_103_North_America_USA"/>
      <node id="node1134" label="Brueelia_xanthocephali_ex._Xanthocephalus_xanthocephalus_Icteridae_111_North_America_USA"/>
      <node id="node1137" label="Brueelia_sp._ex._Molothrus_ater_Icteridae_106_North_America_USA"/>
      <node id="node1142"/>
      <node id="node1143" label="Brueelia_sp._ex._Lampropsar_tanagrinus_Icteridae_104_South_America_Brazil"/>
      <node id="node1144" label="Brueelia_flinti_ex._Quiscalus_major_Icteridae_108_North_America_Panama"/>
      <node id="node1149"/>
      <node id="node1150"/>
      <node id="node1151"/>
      <node id="node1152"/>
      <node id="node1153" label="Brueelia_ornatissima_ex._Molothrus_ater_Icteridae_105_North_America_USA"/>
      <node id="node1154" label="Brueelia_ornatissima_ex._Agelaius_phoeniceus_Icteridae_95_North_America_USA"/>
      <node id="node1157" label="Brueelia_ornatissima_ex._Quiscalus_quiscula_Icteridae_107_North_America_USA"/>
      <node id="node1160" label="Brueelia_ornatissima_ex._Agelaius_phoeniceus_Icteridae_96_North_America_USA"/>
      <node id="node1163"/>
      <node id="node1164" label="Brueelia_sp._ex._Dolichonyx_oryzivorous_Icteridae_100_North_America_USA"/>
      <node id="node1165" label="Brueelia_sp._ex._Dolychonyx_oryzivorous_Icteridae_101_North_America_USA"/>
      <node id="node1174" label="Brueelia_sp._ex._Vidua_macroura_Viduidae_309_Africa_Malawi"/>
      <node id="node1177"/>
      <node id="node1178"/>
      <node id="node1179"/>
      <node id="node1180"/>
      <node id="node1181"/>
      <node id="node1182"/>
      <node id="node1183"/>
      <node id="node1184"/>
      <node id="node1185" label="Brueelia_sp._ex._Lagonosticta_rhodopareia_Estrildidae_74_Africa_Mozambique"/>
      <node id="node1186" label="Brueelia_sp._ex._Lagonosticta_rhodopareia_Estrildidae_75_Africa_Mozambique"/>
      <node id="node1189" label="Brueelia_sp._ex._Hypargos_niveoguttatus_Estrildidae_73_Africa_Malawi"/>
      <node id="node1192"/>
      <node id="node1193" label="Brueelia_sp._ex._Eurillas__virens_Pycnonotidae_220_Africa_Malawi"/>
      <node id="node1194" label="Brueelia_sp._ex._Cryptospiza_reichenovii_Estrildidae_69_Africa_Malawi"/>
      <node id="node1199" label="Brueelia_sp._ex._Uraeginthus_angolensis_Estrildidae_81_Africa_Malawi"/>
      <node id="node1202"/>
      <node id="node1203" label="Brueelia_astrildae_ex._Estrilda_astrild_Estrildidae_71_Africa_Malawi"/>
      <node id="node1204" label="Brueelia_sp._ex._Coccopygia_melanotis_Estrildidae_72_Africa_Malawi"/>
      <node id="node1209"/>
      <node id="node1210"/>
      <node id="node1211" label="Brueelia_sp._ex._Lonchura_striata_Estrildidae_76_Asia_China"/>
      <node id="node1212" label="Brueelia_sp._ex._Lonchura_striata_Estrildidae_79_Asia_China"/>
      <node id="node1215"/>
      <node id="node1216" label="Brueelia_sp._ex._Lonchura_leucogastra_Estrildidae_77_Asia_Philippines"/>
      <node id="node1217" label="Brueelia_sp._ex._Lonchura_leucogastra_Estrildidae_78_Asia_Philippines"/>
      <node id="node1224" label="Brueelia_sp._ex._Erythrura_trichroa_Estrildidae_70_Australasia_Papua_New_Guinea"/>
      <node id="node1227"/>
      <node id="node1228"/>
      <node id="node1229" label="Brueelia_gracilis_ex._Delichon_urbicum_Hirundinidae_92_Africa_Malawi"/>
      <node id="node1230" label="Brueelia_sp._ex._Delichon_urbicum_Hirundinidae_93_Europe_Sweden"/>
      <node id="node1233" label="Brueelia_gracilis_ex._Cecropis_daurica_Hirundinidae_94_Asia_Philippines"/>
      <node id="node1242"/>
      <node id="node1243"/>
      <node id="node1244"/>
      <node id="node1245"/>
      <node id="node1246"/>
      <node id="node1247"/>
      <node id="node1248" label="Brueelia_sp._ex._Oriolus_flavocinctus_Oriolidae_161_Australasia_Australia"/>
      <node id="node1249" label="Brueelia_sp._ex._Oriolus_flavocinctus_Oriolidae_162_Australasia_Australia"/>
      <node id="node1252" label="Brueelia_sp._ex._Sphecotheres_viridis_Oriolidae_166_Australasia_Australia"/>
      <node id="node1255"/>
      <node id="node1256" label="Brueelia_sp._ex._Cinclosoma_punctatum_Cinclosomatidae_19_Australasia_Papua_New_Guinea"/>
      <node id="node1257" label="Brueelia_sp._ex._Cinclosoma_punctatum_Cinclosomatidae_20_Australasia_Australia"/>
      <node id="node1262"/>
      <node id="node1263"/>
      <node id="node1264"/>
      <node id="node1265" label="Brueelia_sp._ex._Oriolus_auratus_Oriolidae_159_Africa_Malawi"/>
      <node id="node1266" label="Brueelia_sp._ex._Oriolus_larvatus_Oriolidae_163_Africa_Mozambique"/>
      <node id="node1269" label="Brueelia_sp._ex._Oriolus_auratus_Oriolidae_160_Africa_Malawi"/>
      <node id="node1272" label="Brueelia_sp._ex._Oriolus_larvatus_Oriolidae_164_Africa_Mozambique"/>
      <node id="node1277"/>
      <node id="node1278" label="Brueelia_sp._ex._Trochalopteron__milnei_Leiothrichidae_269_Asia_China"/>
      <node id="node1279" label="Brueelia_sp._ex._Randia_pseudozosterops_Bernieridae_262_Africa_Madagascar"/>
      <node id="node1284"/>
      <node id="node1285"/>
      <node id="node1286"/>
      <node id="node1287" label="Brueelia_sp._ex._Coracina_novaehollandiae_Campephagidae_10_Australasia_Australia"/>
      <node id="node1288" label="Brueelia_sp._ex._Coracina_pectoralis_Campephagidae_11_Africa_Malawi"/>
      <node id="node1291" label="Brueelia_indonesiana_ex._Coracina_striata_Campephagidae_7_Asia_Phillipines"/>
      <node id="node1294"/>
      <node id="node1295"/>
      <node id="node1296" label="Brueelia_sp._ex._Coracina_coerulescens_Campephagidae_9_Asia_Philippines"/>
      <node id="node1297" label="Brueelia_sp._ex._Coracina_striata_Campephagidae_12_Asia_Philippines"/>
      <node id="node1300" label="Brueelia_sp._ex._Cyanograucalus_azureus_Campephagidae_8_Africa_Ghana"/>
      <node id="node1309"/>
      <node id="node1310"/>
      <node id="node1311"/>
      <node id="node1312"/>
      <node id="node1313" label="Brueelia_apiastri_ex._Merops_apiaster_Meropidae_130_Africa_Malawi"/>
      <node id="node1314" label="Brueelia_erythropteri_ex._Merops_albicollis_Meropidae_134_Africa_Ghana"/>
      <node id="node1317"/>
      <node id="node1318" label="Brueelia_sp._ex._Merops_gularis_Meropidae_132_Africa_Ghana"/>
      <node id="node1319" label="Brueelia_erythropteri_ex._Merops_pusillus_Meropidae_133_Africa_Malawi"/>
      <node id="node1324"/>
      <node id="node1325"/>
      <node id="node1326" label="Meropoecus_sp._ex._Merops_ornatus_Meropidae_135_Australasia_Australia"/>
      <node id="node1327" label="Meropoecus_sp._ex._Merops_gularis_Meropidae_345_Africa_Ghana"/>
      <node id="node1330" label="Brueelia_sp._ex._Momotus_momota_Momotidae_138_North_America_Mexico"/>
      <node id="node1335"/>
      <node id="node1336" label="Buerelius_longiceps_ex._Brachypteracias_leptosomus_Brachypteraciidae_311_Africa_Madagascar"/>
      <node id="node1337" label="Brueelia_sp._ex._Coua_cristata_Cuculidae_43_Africa_Madagascar"/>
      <node id="node1344" label="Neopsittaconirmus_eos_ex._Eolophus_roseicapilla_Psittacidae_346_Australasia_Australia"/>
      <node id="node1347"/>
      <node id="node1348" label="Formicaricola_analoides_ex._Formicarius_analis_Formicariidae_343_North_America_Mexico"/>
      <node id="node1349" label="Formicaphagus_sp._ex._Thamnophilus_doliatus_Thamnophilidae_342_North_America_Mexico"/>
      <node id="node1354" label="Paragoniocotes_sp._ex.__Chroicocephalus_cirrocephalus_Laridae_350_North_America_Mexico"/>
      <node id="node1357"/>
      <node id="node1358"/>
      <node id="node1359"/>
      <node id="node1360" label="Psittaconirmus_launceloti_ex._Trichoglossus_haematodus_Psittacidae_356_Australasia_Australia"/>
      <node id="node1361" label="Theresiella_sp._ex._Psittacella_brehmii_Psittacidae_363_Australasia_Papua_New_Guinea"/>
      <node id="node1364" label="Forficuloecus_palmai_ex._Barnardius_zonarius_Psittacidae_341_Australasia_Australia"/>
      <node id="node1367" label="Psittoecus_eos_ex._Cacatua_sanguinea_Psittacidae_357_Australasia_Australia"/>
      <node id="node1372" label="Nyctibicola_longirostris_ex._Nyctibius_jamaicensis_Nyctibiidae_347_North_America_Mexico"/>
      <node id="node1375"/>
      <node id="node1376"/>
      <node id="node1377"/>
      <node id="node1378" label="Austrophilopterus_sp._ex._Ramphastos_sulfuratus_Ramphastidae_336_North_America_Mexico"/>
      <node id="node1379" label="Degeeriella_carruthi_ex._Falco_sparverius_Falconidae_339_North_America_USA"/>
      <node id="node1382" label="Emersoniella_bracteata_ex._Dacelo_novaeguinnea_Alcedinidae_340_Australasia_Australia"/>
      <node id="node1385"/>
      <node id="node1386" label="Chelopistes_sp._ex._Ortalis_canicollis_Cracidae_338_South_America_Bolivia"/>
      <node id="node1387" label="Oxylipeurus_chiniri_ex._Ortalis_vetula_Cracidae_349_North_America_Mexico"/>
      <node id="node1394"/>
      <node id="node1395"/>
      <node id="node1396"/>
      <node id="node1397"/>
      <node id="node1398"/>
      <node id="node1399" label="Campanulotes_compar_ex._Columba_livia_Columbidae_337_North_America_USA"/>
      <node id="node1400" label="Physconelloides_cubanus_ex._Geotrygon_montana_Columbidae_355_North_America_Mexico"/>
      <node id="node1403" label="Goniocotes_sp._ex._Phasianus_colchicus_Phasianidae_344_North_America_USA"/>
      <node id="node1406" label="Strongylocotes_orbicularis_ex._Crypturellus_parvirostris_Tinamidae_362_South_America_Bolivia"/>
      <node id="node1409"/>
      <node id="node1410" label="Penenirmus_sp._ex._Psaltriparus_minimus_Aegithalidae_351_North_America_USA"/>
      <node id="node1411" label="Penenirmus_zumpti_ex._Lybius_torquatus_Ramphastidae_352_Africa_South_Africa"/>
      <node id="node1416" label="Philopterus_sp._ex._Spizella_pusilla_Emberizidae_354_North_America_USA"/>
      <node id="node1421"/>
      <node id="node1422" label="Osculotes_curta_ex._Opisthocomus_hoazin_Opisthocomidae_348_South_America_Brazil"/>
      <node id="node1423" label="Pessoaiella_absita_ex._Opisthocomus_hoazin_Opisthocomidae_353_South_America_Brazil"/>
      <node id="node1428"/>
      <node id="node1429"/>
      <node id="node1430"/>
      <node id="node1431" label="Rallicola_colombiana_ex._Dendrocolaptes_certhia_Dendrocolaptidae_360_North_America_Mexico"/>
      <node id="node1432" label="Rallicola_fuliginosa_ex._Dendrocincla_anabatina_Dendrocolaptidae_359_North_America_Mexico"/>
      <node id="node1435" label="Alcedoecus_sp._ex._Halcyon_malimbica_Alcidinidae_334_Africa_Ghana"/>
      <node id="node1438" label="Vernoniella_bergi_ex._Guira_guira_Cuculidae_364_South_America_Brazil"/>
      <node id="node1443"/>
      <node id="node1444" label="Quadraceps_punctatus_ex.__Chroicocephalus_cirrocephalus_Laridae_358_Africa_South_Africa"/>
      <node id="node1445" label="Saemundssonia_lari_ex.__Chroicocephalus_cirrocephalus_Laridae_361_Africa_South_Africa"/>
      <node id="node1450" label="Alcedoffula_duplicata_ex._Corythornis_leucogaster_Alcedinidae_335_Africa_Uganda"/>
      <edge id="edge44" length="0.00227683100000009" source="node41" target="node42"/>
      <edge id="edge45" length="0.002018302000000194" source="node41" target="node43"/>
      <edge id="edge49" length="0.0017572260000000561" source="node46" target="node47"/>
      <edge id="edge50" length="0.0016864289999998228" source="node46" target="node48"/>
      <edge id="edge51" length="0.0018861760000001837" source="node40" target="node41"/>
      <edge id="edge52" length="0.0017463460000000097" source="node40" target="node46"/>
      <edge id="edge54" length="0.003988922000000006" source="node39" target="node40"/>
      <edge id="edge55" length="0.0016663640000000868" source="node39" target="node53"/>
      <edge id="edge59" length="0.0016940860000000946" source="node56" target="node57"/>
      <edge id="edge60" length="0.0017235229999998936" source="node56" target="node58"/>
      <edge id="edge61" length="0.0037930249999997834" source="node38" target="node39"/>
      <edge id="edge62" length="0.0015150350000001644" source="node38" target="node56"/>
      <edge id="edge66" length="0.0016773610000000438" source="node63" target="node64"/>
      <edge id="edge67" length="0.0017920270000000293" source="node63" target="node65"/>
      <edge id="edge68" length="0.0016581719999999578" source="node37" target="node38"/>
      <edge id="edge69" length="0.0016504269999999543" source="node37" target="node63"/>
      <edge id="edge71" length="0.0021641090000001917" source="node36" target="node37"/>
      <edge id="edge72" length="0.001836861000000134" source="node36" target="node70"/>
      <edge id="edge74" length="0.008878085000000091" source="node35" target="node36"/>
      <edge id="edge75" length="0.0018320809999998744" source="node35" target="node73"/>
      <edge id="edge81" length="0.0017799240000000438" source="node78" target="node79"/>
      <edge id="edge82" length="0.0016571500000002182" source="node78" target="node80"/>
      <edge id="edge86" length="0.0017283369999998577" source="node83" target="node84"/>
      <edge id="edge87" length="0.001704376000000174" source="node83" target="node85"/>
      <edge id="edge88" length="0.0017185070000000913" source="node77" target="node78"/>
      <edge id="edge89" length="0.0017799470000001705" source="node77" target="node83"/>
      <edge id="edge94" length="0.001767721000000222" source="node91" target="node92"/>
      <edge id="edge95" length="0.0016543420000001419" source="node91" target="node93"/>
      <edge id="edge99" length="0.00179465599999995" source="node96" target="node97"/>
      <edge id="edge100" length="0.004533685999999815" source="node96" target="node98"/>
      <edge id="edge101" length="0.0016839619999999833" source="node90" target="node91"/>
      <edge id="edge102" length="0.0018487129999997798" source="node90" target="node96"/>
      <edge id="edge103" length="0.0019002949999999963" source="node76" target="node77"/>
      <edge id="edge104" length="0.0013421139999998388" source="node76" target="node90"/>
      <edge id="edge105" length="0.0020956789999999614" source="node34" target="node35"/>
      <edge id="edge106" length="0.0016359779999999269" source="node34" target="node76"/>
      <edge id="edge114" length="0.0018067419999998613" source="node111" target="node112"/>
      <edge id="edge115" length="0.001697855999999831" source="node111" target="node113"/>
      <edge id="edge117" length="0.001755940999999872" source="node110" target="node111"/>
      <edge id="edge118" length="0.0016792119999999855" source="node110" target="node116"/>
      <edge id="edge120" length="0.0038811910000000616" source="node109" target="node110"/>
      <edge id="edge121" length="0.009412207000000006" source="node109" target="node119"/>
      <edge id="edge125" length="0.007339464000000184" source="node122" target="node123"/>
      <edge id="edge126" length="0.0017652020000000768" source="node122" target="node124"/>
      <edge id="edge127" length="0.0021539669999999234" source="node108" target="node109"/>
      <edge id="edge128" length="0.00171955800000001" source="node108" target="node122"/>
      <edge id="edge132" length="0.0019697390000001924" source="node129" target="node130"/>
      <edge id="edge133" length="0.003668403999999903" source="node129" target="node131"/>
      <edge id="edge134" length="0.006683509000000143" source="node107" target="node108"/>
      <edge id="edge135" length="0.03393625999999994" source="node107" target="node129"/>
      <edge id="edge136" length="0.022949549999999874" source="node33" target="node34"/>
      <edge id="edge137" length="0.018057619999999996" source="node33" target="node107"/>
      <edge id="edge149" length="0.0017813800000001656" source="node146" target="node147"/>
      <edge id="edge150" length="0.003936967000000013" source="node146" target="node148"/>
      <edge id="edge152" length="0.004160692000000132" source="node145" target="node146"/>
      <edge id="edge153" length="0.003797313000000191" source="node145" target="node151"/>
      <edge id="edge157" length="0.003938874000000148" source="node154" target="node155"/>
      <edge id="edge158" length="0.006350417999999802" source="node154" target="node156"/>
      <edge id="edge159" length="0.00157646999999983" source="node144" target="node145"/>
      <edge id="edge160" length="0.0028660959999999847" source="node144" target="node154"/>
      <edge id="edge165" length="0.001711116000000068" source="node162" target="node163"/>
      <edge id="edge166" length="0.0016829660000001745" source="node162" target="node164"/>
      <edge id="edge170" length="0.0016646229999999207" source="node167" target="node168"/>
      <edge id="edge171" length="0.001651911999999811" source="node167" target="node169"/>
      <edge id="edge172" length="0.0017370230000000042" source="node161" target="node162"/>
      <edge id="edge173" length="0.0016627379999998304" source="node161" target="node167"/>
      <edge id="edge174" length="0.0017234479999999053" source="node143" target="node144"/>
      <edge id="edge175" length="0.0012464379999999053" source="node143" target="node161"/>
      <edge id="edge181" length="0.001647209999999788" source="node178" target="node179"/>
      <edge id="edge182" length="0.0017021540000001778" source="node178" target="node180"/>
      <edge id="edge184" length="0.0015838750000001234" source="node177" target="node178"/>
      <edge id="edge185" length="0.0016806699999998287" source="node177" target="node183"/>
      <edge id="edge187" length="0.0019645829999999087" source="node176" target="node177"/>
      <edge id="edge188" length="0.006607986000000121" source="node176" target="node186"/>
      <edge id="edge189" length="0.0019767640000001307" source="node142" target="node143"/>
      <edge id="edge190" length="0.004014816999999837" source="node142" target="node176"/>
      <edge id="edge194" length="0.001761751000000089" source="node191" target="node192"/>
      <edge id="edge195" length="0.0017493160000001673" source="node191" target="node193"/>
      <edge id="edge196" length="0.0029405150000001434" source="node141" target="node142"/>
      <edge id="edge197" length="0.0037658399999997982" source="node141" target="node191"/>
      <edge id="edge203" length="0.00163387100000012" source="node200" target="node201"/>
      <edge id="edge204" length="0.0017711509999998043" source="node200" target="node202"/>
      <edge id="edge206" length="0.019315619999999978" source="node199" target="node200"/>
      <edge id="edge207" length="0.001978765000000049" source="node199" target="node205"/>
      <edge id="edge209" length="0.0094983700000002" source="node198" target="node199"/>
      <edge id="edge210" length="0.004431414999999994" source="node198" target="node208"/>
      <edge id="edge211" length="0.017193349999999885" source="node140" target="node141"/>
      <edge id="edge212" length="0.06066654000000016" source="node140" target="node198"/>
      <edge id="edge216" length="0.0041486079999999426" source="node213" target="node214"/>
      <edge id="edge217" length="0.001726139000000071" source="node213" target="node215"/>
      <edge id="edge218" length="0.011247500000000077" source="node139" target="node140"/>
      <edge id="edge219" length="0.017192570000000185" source="node139" target="node213"/>
      <edge id="edge224" length="0.0017463410000000401" source="node221" target="node222"/>
      <edge id="edge225" length="0.0015871640000000298" source="node221" target="node223"/>
      <edge id="edge227" length="0.002553182999999848" source="node220" target="node221"/>
      <edge id="edge228" length="0.003632564000000116" source="node220" target="node226"/>
      <edge id="edge229" length="0.08450799000000009" source="node138" target="node139"/>
      <edge id="edge230" length="0.07100553999999981" source="node138" target="node220"/>
      <edge id="edge231" length="0.028931250000000075" source="node32" target="node33"/>
      <edge id="edge232" length="0.02966372000000006" source="node32" target="node138"/>
      <edge id="edge234" length="0.05016814999999997" source="node31" target="node32"/>
      <edge id="edge235" length="0.11345170000000016" source="node31" target="node233"/>
      <edge id="edge237" length="0.05452155999999997" source="node30" target="node31"/>
      <edge id="edge238" length="0.17960930000000008" source="node30" target="node236"/>
      <edge id="edge242" length="0.0028002899999999276" source="node239" target="node240"/>
      <edge id="edge243" length="0.0030978209999998896" source="node239" target="node241"/>
      <edge id="edge244" length="0.06448725" source="node29" target="node30"/>
      <edge id="edge245" length="0.14993459999999992" source="node29" target="node239"/>
      <edge id="edge252" length="0.0017299049999999205" source="node249" target="node250"/>
      <edge id="edge253" length="0.0019626680000000007" source="node249" target="node251"/>
      <edge id="edge257" length="0.00174492599999998" source="node254" target="node255"/>
      <edge id="edge258" length="0.001774508000000008" source="node254" target="node256"/>
      <edge id="edge259" length="0.006489624999999943" source="node248" target="node249"/>
      <edge id="edge260" length="0.0035095130000000196" source="node248" target="node254"/>
      <edge id="edge262" length="0.03992258000000004" source="node247" target="node248"/>
      <edge id="edge263" length="0.07739388999999997" source="node247" target="node261"/>
      <edge id="edge270" length="0.001606637999999938" source="node267" target="node268"/>
      <edge id="edge271" length="0.001711438000000065" source="node267" target="node269"/>
      <edge id="edge273" length="0.0040971329999999195" source="node266" target="node267"/>
      <edge id="edge274" length="0.0018537960000000187" source="node266" target="node272"/>
      <edge id="edge276" length="0.004985220000000012" source="node265" target="node266"/>
      <edge id="edge277" length="0.01613324000000005" source="node265" target="node275"/>
      <edge id="edge279" length="0.025963820000000082" source="node264" target="node265"/>
      <edge id="edge280" length="0.03965770000000002" source="node264" target="node278"/>
      <edge id="edge281" length="0.09200610000000009" source="node246" target="node247"/>
      <edge id="edge282" length="0.07387436999999997" source="node246" target="node264"/>
      <edge id="edge283" length="0.029707759999999972" source="node28" target="node29"/>
      <edge id="edge284" length="0.016319949999999972" source="node28" target="node246"/>
      <edge id="edge288" length="0.17646800000000007" source="node285" target="node286"/>
      <edge id="edge289" length="0.22633180000000008" source="node285" target="node287"/>
      <edge id="edge290" length="0.03973666999999992" source="node27" target="node28"/>
      <edge id="edge291" length="0.04857194999999992" source="node27" target="node285"/>
      <edge id="edge297" length="0.0017666689999999985" source="node294" target="node295"/>
      <edge id="edge298" length="0.0041453430000000235" source="node294" target="node296"/>
      <edge id="edge300" length="0.0018106360000000876" source="node293" target="node294"/>
      <edge id="edge301" length="0.0017147399999999369" source="node293" target="node299"/>
      <edge id="edge303" length="0.003655916000000037" source="node292" target="node293"/>
      <edge id="edge304" length="0.003136580999999916" source="node292" target="node302"/>
      <edge id="edge305" length="0.030695930000000038" source="node26" target="node27"/>
      <edge id="edge306" length="0.12971719999999998" source="node26" target="node292"/>
      <edge id="edge322" length="0.0016343210000000497" source="node319" target="node320"/>
      <edge id="edge323" length="0.001670901999999863" source="node319" target="node321"/>
      <edge id="edge327" length="0.00172568999999978" source="node324" target="node325"/>
      <edge id="edge328" length="0.0017493769999998854" source="node324" target="node326"/>
      <edge id="edge329" length="0.0016904809999997994" source="node318" target="node319"/>
      <edge id="edge330" length="0.001747209999999999" source="node318" target="node324"/>
      <edge id="edge335" length="0.0016786660000001064" source="node332" target="node333"/>
      <edge id="edge336" length="0.0016866580000001186" source="node332" target="node334"/>
      <edge id="edge338" length="0.0017816719999999009" source="node331" target="node332"/>
      <edge id="edge339" length="0.003959978000000142" source="node331" target="node337"/>
      <edge id="edge340" length="0.0019031040000001553" source="node317" target="node318"/>
      <edge id="edge341" length="0.0040549429999998665" source="node317" target="node331"/>
      <edge id="edge346" length="0.0015848310000001753" source="node343" target="node344"/>
      <edge id="edge347" length="0.0017502860000000453" source="node343" target="node345"/>
      <edge id="edge351" length="0.0016814049999998026" source="node348" target="node349"/>
      <edge id="edge352" length="0.0017737559999999597" source="node348" target="node350"/>
      <edge id="edge353" length="0.0017292750000001966" source="node342" target="node343"/>
      <edge id="edge354" length="0.0016931669999999954" source="node342" target="node348"/>
      <edge id="edge355" length="0.005434553000000175" source="node316" target="node317"/>
      <edge id="edge356" length="0.006008623000000046" source="node316" target="node342"/>
      <edge id="edge362" length="0.001770544000000207" source="node359" target="node360"/>
      <edge id="edge363" length="0.004167525000000172" source="node359" target="node361"/>
      <edge id="edge365" length="0.006813562000000051" source="node358" target="node359"/>
      <edge id="edge366" length="0.0068095239999999" source="node358" target="node364"/>
      <edge id="edge370" length="0.00469463300000017" source="node367" target="node368"/>
      <edge id="edge371" length="0.004754231000000164" source="node367" target="node369"/>
      <edge id="edge372" length="0.0024347699999998085" source="node357" target="node358"/>
      <edge id="edge373" length="0.0040346499999999175" source="node357" target="node367"/>
      <edge id="edge374" length="0.02882218000000014" source="node315" target="node316"/>
      <edge id="edge375" length="0.04043443999999985" source="node315" target="node357"/>
      <edge id="edge377" length="0.07264029000000005" source="node314" target="node315"/>
      <edge id="edge378" length="0.10959549999999996" source="node314" target="node376"/>
      <edge id="edge383" length="0.011418449999999858" source="node380" target="node381"/>
      <edge id="edge384" length="0.013905920000000016" source="node380" target="node382"/>
      <edge id="edge386" length="0.0049021680000000956" source="node379" target="node380"/>
      <edge id="edge387" length="0.0019047720000000545" source="node379" target="node385"/>
      <edge id="edge388" length="0.053510539999999995" source="node313" target="node314"/>
      <edge id="edge389" length="0.19269799999999981" source="node313" target="node379"/>
      <edge id="edge395" length="0.0016653920000000433" source="node392" target="node393"/>
      <edge id="edge396" length="0.0017232709999999152" source="node392" target="node394"/>
      <edge id="edge398" length="0.0021163629999998435" source="node391" target="node392"/>
      <edge id="edge399" length="0.003827600000000153" source="node391" target="node397"/>
      <edge id="edge401" length="0.08983877000000007" source="node390" target="node391"/>
      <edge id="edge402" length="0.09582879000000011" source="node390" target="node400"/>
      <edge id="edge403" length="0.02659710999999998" source="node312" target="node313"/>
      <edge id="edge404" length="0.04096831999999995" source="node312" target="node390"/>
      <edge id="edge406" length="0.052968480000000095" source="node311" target="node312"/>
      <edge id="edge407" length="0.12478560000000005" source="node311" target="node405"/>
      <edge id="edge411" length="0.002083166000000025" source="node408" target="node409"/>
      <edge id="edge412" length="0.00462156299999994" source="node408" target="node410"/>
      <edge id="edge413" length="0.038685670000000005" source="node310" target="node311"/>
      <edge id="edge414" length="0.19326280000000007" source="node310" target="node408"/>
      <edge id="edge421" length="0.0016639390000001697" source="node418" target="node419"/>
      <edge id="edge422" length="0.0016964690000000893" source="node418" target="node420"/>
      <edge id="edge424" length="0.0018435409999999486" source="node417" target="node418"/>
      <edge id="edge425" length="0.0016507379999999294" source="node417" target="node423"/>
      <edge id="edge429" length="0.0016170010000000623" source="node426" target="node427"/>
      <edge id="edge430" length="0.0016798520000000927" source="node426" target="node428"/>
      <edge id="edge431" length="0.003632453999999896" source="node416" target="node417"/>
      <edge id="edge432" length="0.003334841000000033" source="node416" target="node426"/>
      <edge id="edge434" length="0.2003594999999998" source="node415" target="node416"/>
      <edge id="edge435" length="0.12902360000000002" source="node415" target="node433"/>
      <edge id="edge436" length="0.0186897800000001" source="node309" target="node310"/>
      <edge id="edge437" length="0.04233054000000003" source="node309" target="node415"/>
      <edge id="edge443" length="0.01947122999999995" source="node440" target="node441"/>
      <edge id="edge444" length="0.009732674999999968" source="node440" target="node442"/>
      <edge id="edge446" length="0.08801320000000001" source="node439" target="node440"/>
      <edge id="edge447" length="0.18720630000000016" source="node439" target="node445"/>
      <edge id="edge449" length="0.056188080000000085" source="node438" target="node439"/>
      <edge id="edge450" length="0.17487680000000005" source="node438" target="node448"/>
      <edge id="edge451" length="0.02910487000000006" source="node308" target="node309"/>
      <edge id="edge452" length="0.030777929999999953" source="node308" target="node438"/>
      <edge id="edge456" length="0.0019166919999999976" source="node453" target="node454"/>
      <edge id="edge457" length="0.012637699999999974" source="node453" target="node455"/>
      <edge id="edge458" length="0.03387366000000003" source="node307" target="node308"/>
      <edge id="edge459" length="0.23305050000000005" source="node307" target="node453"/>
      <edge id="edge460" length="0.024237209999999898" source="node25" target="node26"/>
      <edge id="edge461" length="0.031442729999999974" source="node25" target="node307"/>
      <edge id="edge471" length="0.0018283830000001" source="node468" target="node469"/>
      <edge id="edge472" length="0.004449021999999969" source="node468" target="node470"/>
      <edge id="edge476" length="0.0017439459999999407" source="node473" target="node474"/>
      <edge id="edge477" length="0.0017847829999999565" source="node473" target="node475"/>
      <edge id="edge478" length="0.0017196070000000674" source="node467" target="node468"/>
      <edge id="edge479" length="0.001851210000000103" source="node467" target="node473"/>
      <edge id="edge484" length="0.004694755999999911" source="node481" target="node482"/>
      <edge id="edge485" length="0.0020705350000000955" source="node481" target="node483"/>
      <edge id="edge489" length="0.0041861069999999945" source="node486" target="node487"/>
      <edge id="edge490" length="0.0017825430000000253" source="node486" target="node488"/>
      <edge id="edge491" length="0.004052608999999929" source="node480" target="node481"/>
      <edge id="edge492" length="0.00408207599999999" source="node480" target="node486"/>
      <edge id="edge493" length="0.0020176880000000175" source="node466" target="node467"/>
      <edge id="edge494" length="0.0020163440000000588" source="node466" target="node480"/>
      <edge id="edge499" length="0.0017723590000000566" source="node496" target="node497"/>
      <edge id="edge500" length="0.001879611999999975" source="node496" target="node498"/>
      <edge id="edge504" length="0.0018167570000000577" source="node501" target="node502"/>
      <edge id="edge505" length="0.00179905800000002" source="node501" target="node503"/>
      <edge id="edge506" length="0.0017208879999999205" source="node495" target="node496"/>
      <edge id="edge507" length="0.001676317999999899" source="node495" target="node501"/>
      <edge id="edge508" length="0.0038620229999999367" source="node465" target="node466"/>
      <edge id="edge509" length="0.00400358199999995" source="node465" target="node495"/>
      <edge id="edge513" length="0.058516430000000064" source="node510" target="node511"/>
      <edge id="edge514" length="0.10453829999999997" source="node510" target="node512"/>
      <edge id="edge515" length="0.1621969000000001" source="node464" target="node465"/>
      <edge id="edge516" length="0.09124014999999996" source="node464" target="node510"/>
      <edge id="edge518" length="0.06404739000000004" source="node463" target="node464"/>
      <edge id="edge519" length="0.1300694" source="node463" target="node517"/>
      <edge id="edge523" length="0.0016822999999999144" source="node520" target="node521"/>
      <edge id="edge524" length="0.003910512000000033" source="node520" target="node522"/>
      <edge id="edge525" length="0.047078380000000086" source="node462" target="node463"/>
      <edge id="edge526" length="0.23341370000000006" source="node462" target="node520"/>
      <edge id="edge527" length="0.07632843" source="node24" target="node25"/>
      <edge id="edge528" length="0.02190374999999989" source="node24" target="node462"/>
      <edge id="edge536" length="0.12486960000000003" source="node533" target="node534"/>
      <edge id="edge537" length="0.12959929999999997" source="node533" target="node535"/>
      <edge id="edge539" length="0.018085979999999946" source="node532" target="node533"/>
      <edge id="edge540" length="0.08994097999999995" source="node532" target="node538"/>
      <edge id="edge545" length="0.0016654769999999708" source="node542" target="node543"/>
      <edge id="edge546" length="0.0016007369999999632" source="node542" target="node544"/>
      <edge id="edge548" length="0.0024155439999999917" source="node541" target="node542"/>
      <edge id="edge549" length="0.011784690000000042" source="node541" target="node547"/>
      <edge id="edge550" length="0.04181590000000002" source="node531" target="node532"/>
      <edge id="edge551" length="0.058753009999999994" source="node531" target="node541"/>
      <edge id="edge556" length="0.009668715999999966" source="node553" target="node554"/>
      <edge id="edge557" length="0.007205316999999933" source="node553" target="node555"/>
      <edge id="edge561" length="0.001756762999999939" source="node558" target="node559"/>
      <edge id="edge562" length="0.0017142299999999278" source="node558" target="node560"/>
      <edge id="edge563" length="0.11957419999999996" source="node552" target="node553"/>
      <edge id="edge564" length="0.0703002399999999" source="node552" target="node558"/>
      <edge id="edge565" length="0.01611170999999989" source="node530" target="node531"/>
      <edge id="edge566" length="0.031165609999999955" source="node530" target="node552"/>
      <edge id="edge570" length="0.0020782189999999368" source="node567" target="node568"/>
      <edge id="edge571" length="0.001949176000000108" source="node567" target="node569"/>
      <edge id="edge572" length="0.02719924000000007" source="node529" target="node530"/>
      <edge id="edge573" length="0.1115006999999999" source="node529" target="node567"/>
      <edge id="edge574" length="0.05592506000000008" source="node23" target="node24"/>
      <edge id="edge575" length="0.11823230000000007" source="node23" target="node529"/>
      <edge id="edge583" length="0.0016335830000000495" source="node580" target="node581"/>
      <edge id="edge584" length="0.0017247289999999804" source="node580" target="node582"/>
      <edge id="edge586" length="0.0030303419999999637" source="node579" target="node580"/>
      <edge id="edge587" length="0.0033662770000000286" source="node579" target="node585"/>
      <edge id="edge589" length="0.10943919999999996" source="node578" target="node579"/>
      <edge id="edge590" length="0.08867289999999994" source="node578" target="node588"/>
      <edge id="edge594" length="0.001638164000000053" source="node591" target="node592"/>
      <edge id="edge595" length="0.0017115100000000272" source="node591" target="node593"/>
      <edge id="edge596" length="0.045748770000000105" source="node577" target="node578"/>
      <edge id="edge597" length="0.07886948000000005" source="node577" target="node591"/>
      <edge id="edge603" length="0.0069021129999999875" source="node600" target="node601"/>
      <edge id="edge604" length="0.005344876000000109" source="node600" target="node602"/>
      <edge id="edge606" length="0.0038913419999999643" source="node599" target="node600"/>
      <edge id="edge607" length="0.002588209000000008" source="node599" target="node605"/>
      <edge id="edge611" length="0.0029548139999999723" source="node608" target="node609"/>
      <edge id="edge612" length="0.005503999999999953" source="node608" target="node610"/>
      <edge id="edge613" length="0.04345050000000006" source="node598" target="node599"/>
      <edge id="edge614" length="0.04607965999999997" source="node598" target="node608"/>
      <edge id="edge615" length="0.14113100000000012" source="node576" target="node577"/>
      <edge id="edge616" length="0.09561583000000007" source="node576" target="node598"/>
      <edge id="edge617" length="0.021439640000000093" source="node22" target="node23"/>
      <edge id="edge618" length="0.14787590000000006" source="node22" target="node576"/>
      <edge id="edge622" length="0.26325390000000004" source="node619" target="node620"/>
      <edge id="edge623" length="0.2566957000000001" source="node619" target="node621"/>
      <edge id="edge624" length="0.0441290299999999" source="node21" target="node22"/>
      <edge id="edge625" length="0.027381110000000097" source="node21" target="node619"/>
      <edge id="edge639" length="0.003062633999999953" source="node636" target="node637"/>
      <edge id="edge640" length="0.005794024999999925" source="node636" target="node638"/>
      <edge id="edge642" length="0.013722900000000093" source="node635" target="node636"/>
      <edge id="edge643" length="0.017968079999999942" source="node635" target="node641"/>
      <edge id="edge645" length="0.006400087999999915" source="node634" target="node635"/>
      <edge id="edge646" length="0.009702467000000103" source="node634" target="node644"/>
      <edge id="edge648" length="0.09925464000000006" source="node633" target="node634"/>
      <edge id="edge649" length="0.13030389999999992" source="node633" target="node647"/>
      <edge id="edge651" length="0.030238130000000085" source="node632" target="node633"/>
      <edge id="edge652" length="0.18845400000000012" source="node632" target="node650"/>
      <edge id="edge658" length="0.004373616999999941" source="node655" target="node656"/>
      <edge id="edge659" length="0.006047826000000089" source="node655" target="node657"/>
      <edge id="edge661" length="0.10436249999999991" source="node654" target="node655"/>
      <edge id="edge662" length="0.1595255" source="node654" target="node660"/>
      <edge id="edge666" length="0.005717578999999917" source="node663" target="node664"/>
      <edge id="edge667" length="0.003127217000000071" source="node663" target="node665"/>
      <edge id="edge668" length="0.09000219000000009" source="node653" target="node654"/>
      <edge id="edge669" length="0.17620159999999996" source="node653" target="node663"/>
      <edge id="edge670" length="0.04342119000000011" source="node631" target="node632"/>
      <edge id="edge671" length="0.03502545999999995" source="node631" target="node653"/>
      <edge id="edge677" length="0.004065463000000102" source="node674" target="node675"/>
      <edge id="edge678" length="0.00398853499999996" source="node674" target="node676"/>
      <edge id="edge680" length="0.0018763289999998989" source="node673" target="node674"/>
      <edge id="edge681" length="0.003875300000000026" source="node673" target="node679"/>
      <edge id="edge683" length="0.003830643999999994" source="node672" target="node673"/>
      <edge id="edge684" length="0.0031940089999999977" source="node672" target="node682"/>
      <edge id="edge685" length="0.03034194999999995" source="node630" target="node631"/>
      <edge id="edge686" length="0.1248612" source="node630" target="node672"/>
      <edge id="edge692" length="0.001594134999999941" source="node689" target="node690"/>
      <edge id="edge693" length="0.0015480649999999319" source="node689" target="node691"/>
      <edge id="edge697" length="0.0029452249999999403" source="node694" target="node695"/>
      <edge id="edge698" length="0.006729718999999967" source="node694" target="node696"/>
      <edge id="edge699" length="0.050621089999999924" source="node688" target="node689"/>
      <edge id="edge700" length="0.01811983000000006" source="node688" target="node694"/>
      <edge id="edge702" length="0.08125494" source="node687" target="node688"/>
      <edge id="edge703" length="0.09978760999999992" source="node687" target="node701"/>
      <edge id="edge704" length="0.03013460999999995" source="node629" target="node630"/>
      <edge id="edge705" length="0.13944369999999995" source="node629" target="node687"/>
      <edge id="edge712" length="0.0018092789999999415" source="node709" target="node710"/>
      <edge id="edge713" length="0.0017223349999999638" source="node709" target="node711"/>
      <edge id="edge717" length="0.0038761590000000457" source="node714" target="node715"/>
      <edge id="edge718" length="0.004115085000000018" source="node714" target="node716"/>
      <edge id="edge719" length="0.0017920289999999728" source="node708" target="node709"/>
      <edge id="edge720" length="0.0017627339999999325" source="node708" target="node714"/>
      <edge id="edge722" length="0.0035385640000000773" source="node707" target="node708"/>
      <edge id="edge723" length="0.003533315999999953" source="node707" target="node721"/>
      <edge id="edge725" length="0.18906470000000009" source="node706" target="node707"/>
      <edge id="edge726" length="0.22112160000000003" source="node706" target="node724"/>
      <edge id="edge727" length="0.03759650999999997" source="node628" target="node629"/>
      <edge id="edge728" length="0.03337246999999999" source="node628" target="node706"/>
      <edge id="edge730" length="0.07392474999999998" source="node627" target="node628"/>
      <edge id="edge731" length="0.1945170999999999" source="node627" target="node729"/>
      <edge id="edge741" length="0.002057986000000067" source="node738" target="node739"/>
      <edge id="edge742" length="0.0018842290000000705" source="node738" target="node740"/>
      <edge id="edge744" length="0.0018421429999999628" source="node737" target="node738"/>
      <edge id="edge745" length="0.00199031999999999" source="node737" target="node743"/>
      <edge id="edge747" length="0.004685390999999983" source="node736" target="node737"/>
      <edge id="edge748" length="0.002363858000000052" source="node736" target="node746"/>
      <edge id="edge753" length="0.004804639999999916" source="node750" target="node751"/>
      <edge id="edge754" length="0.001973674999999897" source="node750" target="node752"/>
      <edge id="edge756" length="0.0018559819999999227" source="node749" target="node750"/>
      <edge id="edge757" length="0.0018655789999999506" source="node749" target="node755"/>
      <edge id="edge758" length="0.03763337" source="node735" target="node736"/>
      <edge id="edge759" length="0.05425495999999996" source="node735" target="node749"/>
      <edge id="edge763" length="0.004318518000000049" source="node760" target="node761"/>
      <edge id="edge764" length="0.001859075999999904" source="node760" target="node762"/>
      <edge id="edge765" length="0.07973510999999989" source="node734" target="node735"/>
      <edge id="edge766" length="0.11880749999999995" source="node734" target="node760"/>
      <edge id="edge770" length="0.004057344000000018" source="node767" target="node768"/>
      <edge id="edge771" length="0.001911478000000022" source="node767" target="node769"/>
      <edge id="edge772" length="0.07909959" source="node733" target="node734"/>
      <edge id="edge773" length="0.1733564999999999" source="node733" target="node767"/>
      <edge id="edge775" length="0.07032710000000009" source="node732" target="node733"/>
      <edge id="edge776" length="0.1684703999999999" source="node732" target="node774"/>
      <edge id="edge777" length="0.04235557999999995" source="node626" target="node627"/>
      <edge id="edge778" length="0.06951478" source="node626" target="node732"/>
      <edge id="edge779" length="0.03927922000000006" source="node20" target="node21"/>
      <edge id="edge780" length="0.04294449999999994" source="node20" target="node626"/>
      <edge id="edge782" length="0.03722975000000006" source="node19" target="node20"/>
      <edge id="edge783" length="0.20806769999999997" source="node19" target="node781"/>
      <edge id="edge796" length="0.001645732999999927" source="node793" target="node794"/>
      <edge id="edge797" length="0.0017135969999999556" source="node793" target="node795"/>
      <edge id="edge801" length="0.0016157649999999357" source="node798" target="node799"/>
      <edge id="edge802" length="0.0017238500000000823" source="node798" target="node800"/>
      <edge id="edge803" length="0.001598489999999897" source="node792" target="node793"/>
      <edge id="edge804" length="0.0016556830000000744" source="node792" target="node798"/>
      <edge id="edge806" length="0.003420704999999913" source="node791" target="node792"/>
      <edge id="edge807" length="0.0017093409999999754" source="node791" target="node805"/>
      <edge id="edge809" length="0.003927612000000025" source="node790" target="node791"/>
      <edge id="edge810" length="0.0018466520000000042" source="node790" target="node808"/>
      <edge id="edge812" length="0.02116867" source="node789" target="node790"/>
      <edge id="edge813" length="0.015812060000000017" source="node789" target="node811"/>
      <edge id="edge815" length="0.06778861000000003" source="node788" target="node789"/>
      <edge id="edge816" length="0.05674044999999994" source="node788" target="node814"/>
      <edge id="edge820" length="0.0016981330000001016" source="node817" target="node818"/>
      <edge id="edge821" length="0.0015710989999999647" source="node817" target="node819"/>
      <edge id="edge822" length="0.24608209999999997" source="node787" target="node788"/>
      <edge id="edge823" length="0.22172750000000008" source="node787" target="node817"/>
      <edge id="edge825" length="0.041965220000000025" source="node786" target="node787"/>
      <edge id="edge826" length="0.21769670000000008" source="node786" target="node824"/>
      <edge id="edge831" length="0.015330939999999904" source="node828" target="node829"/>
      <edge id="edge832" length="0.05444051999999999" source="node828" target="node830"/>
      <edge id="edge834" length="0.17029150000000004" source="node827" target="node828"/>
      <edge id="edge835" length="0.1518598" source="node827" target="node833"/>
      <edge id="edge836" length="0.04472282000000005" source="node785" target="node786"/>
      <edge id="edge837" length="0.1475552" source="node785" target="node827"/>
      <edge id="edge842" length="0.004253328999999972" source="node839" target="node840"/>
      <edge id="edge843" length="0.0018967400000000634" source="node839" target="node841"/>
      <edge id="edge847" length="0.001818561999999968" source="node844" target="node845"/>
      <edge id="edge848" length="0.0018837979999999366" source="node844" target="node846"/>
      <edge id="edge849" length="0.015170909999999926" source="node838" target="node839"/>
      <edge id="edge850" length="0.002346570000000048" source="node838" target="node844"/>
      <edge id="edge851" length="0.031229020000000052" source="node784" target="node785"/>
      <edge id="edge852" length="0.2687718000000001" source="node784" target="node838"/>
      <edge id="edge853" length="0.02586950999999993" source="node18" target="node19"/>
      <edge id="edge854" length="0.027468499999999896" source="node18" target="node784"/>
      <edge id="edge879" length="0.0016365469999999327" source="node876" target="node877"/>
      <edge id="edge880" length="0.0016871430000000576" source="node876" target="node878"/>
      <edge id="edge882" length="0.0018227090000000334" source="node875" target="node876"/>
      <edge id="edge883" length="0.006688234000000071" source="node875" target="node881"/>
      <edge id="edge885" length="0.006093405999999968" source="node874" target="node875"/>
      <edge id="edge886" length="0.0352128399999998" source="node874" target="node884"/>
      <edge id="edge888" length="0.005724540000000111" source="node873" target="node874"/>
      <edge id="edge889" length="0.006846099000000105" source="node873" target="node887"/>
      <edge id="edge891" length="0.006637940000000064" source="node872" target="node873"/>
      <edge id="edge892" length="0.0021036180000000293" source="node872" target="node890"/>
      <edge id="edge894" length="0.025396470000000004" source="node871" target="node872"/>
      <edge id="edge895" length="0.049061709999999925" source="node871" target="node893"/>
      <edge id="edge899" length="0.0017238859999999523" source="node896" target="node897"/>
      <edge id="edge900" length="0.0019408359999999458" source="node896" target="node898"/>
      <edge id="edge901" length="0.04500853000000005" source="node870" target="node871"/>
      <edge id="edge902" length="0.043868599999999924" source="node870" target="node896"/>
      <edge id="edge904" length="0.02780636000000003" source="node869" target="node870"/>
      <edge id="edge905" length="0.09874859999999996" source="node869" target="node903"/>
      <edge id="edge907" length="0.028272379999999986" source="node868" target="node869"/>
      <edge id="edge908" length="0.09156990000000009" source="node868" target="node906"/>
      <edge id="edge918" length="0.0017856599999999112" source="node915" target="node916"/>
      <edge id="edge919" length="0.0017672710000000702" source="node915" target="node917"/>
      <edge id="edge923" length="0.0042414589999999475" source="node920" target="node921"/>
      <edge id="edge924" length="0.006609336999999993" source="node920" target="node922"/>
      <edge id="edge925" length="0.0019072559999999683" source="node914" target="node915"/>
      <edge id="edge926" length="0.0017052539999999894" source="node914" target="node920"/>
      <edge id="edge928" length="0.0017470969999999753" source="node913" target="node914"/>
      <edge id="edge929" length="0.0018059619999999388" source="node913" target="node927"/>
      <edge id="edge931" length="0.0026167509999999172" source="node912" target="node913"/>
      <edge id="edge932" length="0.004030902000000003" source="node912" target="node930"/>
      <edge id="edge934" length="0.006134555999999902" source="node911" target="node912"/>
      <edge id="edge935" length="0.006094956000000096" source="node911" target="node933"/>
      <edge id="edge937" length="0.08526133999999996" source="node910" target="node911"/>
      <edge id="edge938" length="0.06686605000000001" source="node910" target="node936"/>
      <edge id="edge942" length="0.0017856419999999762" source="node939" target="node940"/>
      <edge id="edge943" length="0.0019584720000001" source="node939" target="node941"/>
      <edge id="edge944" length="0.02557483000000005" source="node909" target="node910"/>
      <edge id="edge945" length="0.08165912000000008" source="node909" target="node939"/>
      <edge id="edge946" length="0.03160647000000005" source="node867" target="node868"/>
      <edge id="edge947" length="0.016485429999999912" source="node867" target="node909"/>
      <edge id="edge954" length="0.006257791999999984" source="node951" target="node952"/>
      <edge id="edge955" length="0.002507873000000105" source="node951" target="node953"/>
      <edge id="edge957" length="0.03696983000000009" source="node950" target="node951"/>
      <edge id="edge958" length="0.07916106000000012" source="node950" target="node956"/>
      <edge id="edge960" length="0.07399335000000007" source="node949" target="node950"/>
      <edge id="edge961" length="0.10337269999999998" source="node949" target="node959"/>
      <edge id="edge963" length="0.03768360999999998" source="node948" target="node949"/>
      <edge id="edge964" length="0.11425710000000011" source="node948" target="node962"/>
      <edge id="edge965" length="0.03372441000000004" source="node866" target="node867"/>
      <edge id="edge966" length="0.055170720000000006" source="node866" target="node948"/>
      <edge id="edge968" length="0.05760539999999992" source="node865" target="node866"/>
      <edge id="edge969" length="0.1058462" source="node865" target="node967"/>
      <edge id="edge974" length="0.0016350499999999712" source="node971" target="node972"/>
      <edge id="edge975" length="0.0017002180000000866" source="node971" target="node973"/>
      <edge id="edge977" length="0.03465691999999998" source="node970" target="node971"/>
      <edge id="edge978" length="0.06091081999999992" source="node970" target="node976"/>
      <edge id="edge979" length="0.023680120000000082" source="node864" target="node865"/>
      <edge id="edge980" length="0.0443047299999999" source="node864" target="node970"/>
      <edge id="edge988" length="0.005259985999999994" source="node985" target="node986"/>
      <edge id="edge989" length="0.009353621999999895" source="node985" target="node987"/>
      <edge id="edge991" length="0.15854489999999988" source="node984" target="node985"/>
      <edge id="edge992" length="0.1888961" source="node984" target="node990"/>
      <edge id="edge994" length="0.031276300000000035" source="node983" target="node984"/>
      <edge id="edge995" length="0.10228499999999996" source="node983" target="node993"/>
      <edge id="edge1001" length="0.0018718559999999496" source="node998" target="node999"/>
      <edge id="edge1002" length="0.0017593339999999458" source="node998" target="node1000"/>
      <edge id="edge1004" length="0.13463190000000003" source="node997" target="node998"/>
      <edge id="edge1005" length="0.13758629999999994" source="node997" target="node1003"/>
      <edge id="edge1007" length="0.06584404999999993" source="node996" target="node997"/>
      <edge id="edge1008" length="0.12564189999999997" source="node996" target="node1006"/>
      <edge id="edge1009" length="0.03546833000000005" source="node982" target="node983"/>
      <edge id="edge1010" length="0.033275970000000044" source="node982" target="node996"/>
      <edge id="edge1016" length="0.0017107100000000042" source="node1013" target="node1014"/>
      <edge id="edge1017" length="0.001821508999999999" source="node1013" target="node1015"/>
      <edge id="edge1019" length="0.1077861" source="node1012" target="node1013"/>
      <edge id="edge1020" length="0.07059152000000002" source="node1012" target="node1018"/>
      <edge id="edge1022" length="0.08159468000000003" source="node1011" target="node1012"/>
      <edge id="edge1023" length="0.06403073999999997" source="node1011" target="node1021"/>
      <edge id="edge1024" length="0.031099980000000027" source="node981" target="node982"/>
      <edge id="edge1025" length="0.03286286999999999" source="node981" target="node1011"/>
      <edge id="edge1026" length="0.033738990000000024" source="node863" target="node864"/>
      <edge id="edge1027" length="0.022011879999999984" source="node863" target="node981"/>
      <edge id="edge1032" length="0.04352160000000005" source="node1029" target="node1030"/>
      <edge id="edge1033" length="0.013499780000000072" source="node1029" target="node1031"/>
      <edge id="edge1037" length="0.09979321000000008" source="node1034" target="node1035"/>
      <edge id="edge1038" length="0.09766026000000005" source="node1034" target="node1036"/>
      <edge id="edge1039" length="0.13263380000000002" source="node1028" target="node1029"/>
      <edge id="edge1040" length="0.02485873000000005" source="node1028" target="node1034"/>
      <edge id="edge1041" length="0.024260699999999913" source="node862" target="node863"/>
      <edge id="edge1042" length="0.021749739999999962" source="node862" target="node1028"/>
      <edge id="edge1046" length="0.0018333450000000973" source="node1043" target="node1044"/>
      <edge id="edge1047" length="0.0017575970000001107" source="node1043" target="node1045"/>
      <edge id="edge1048" length="0.031205130000000025" source="node861" target="node862"/>
      <edge id="edge1049" length="0.17988549999999992" source="node861" target="node1043"/>
      <edge id="edge1054" length="0.001735513999999938" source="node1051" target="node1052"/>
      <edge id="edge1055" length="0.0018571929999999792" source="node1051" target="node1053"/>
      <edge id="edge1057" length="0.1261833000000001" source="node1050" target="node1051"/>
      <edge id="edge1058" length="0.2242727" source="node1050" target="node1056"/>
      <edge id="edge1059" length="0.02761348000000008" source="node860" target="node861"/>
      <edge id="edge1060" length="0.03097372999999992" source="node860" target="node1050"/>
      <edge id="edge1067" length="0.0018925880000000284" source="node1064" target="node1065"/>
      <edge id="edge1068" length="0.004542658000000088" source="node1064" target="node1066"/>
      <edge id="edge1070" length="0.05888936999999994" source="node1063" target="node1064"/>
      <edge id="edge1071" length="0.08353239000000001" source="node1063" target="node1069"/>
      <edge id="edge1073" length="0.07962825000000007" source="node1062" target="node1063"/>
      <edge id="edge1074" length="0.042510049999999966" source="node1062" target="node1072"/>
      <edge id="edge1076" length="0.1081783999999999" source="node1061" target="node1062"/>
      <edge id="edge1077" length="0.17398230000000003" source="node1061" target="node1075"/>
      <edge id="edge1078" length="0.02422418999999998" source="node859" target="node860"/>
      <edge id="edge1079" length="0.027617320000000056" source="node859" target="node1061"/>
      <edge id="edge1088" length="0.004527372000000085" source="node1085" target="node1086"/>
      <edge id="edge1089" length="0.004304901000000028" source="node1085" target="node1087"/>
      <edge id="edge1093" length="0.0017166319999999402" source="node1090" target="node1091"/>
      <edge id="edge1094" length="0.0017985760000001072" source="node1090" target="node1092"/>
      <edge id="edge1095" length="0.003906640000000072" source="node1084" target="node1085"/>
      <edge id="edge1096" length="0.0027712150000001046" source="node1084" target="node1090"/>
      <edge id="edge1098" length="0.020376670000000097" source="node1083" target="node1084"/>
      <edge id="edge1099" length="0.027352290000000057" source="node1083" target="node1097"/>
      <edge id="edge1103" length="0.09908644" source="node1100" target="node1101"/>
      <edge id="edge1104" length="0.05434545000000002" source="node1100" target="node1102"/>
      <edge id="edge1105" length="0.10302379999999989" source="node1082" target="node1083"/>
      <edge id="edge1106" length="0.08810227999999998" source="node1082" target="node1100"/>
      <edge id="edge1110" length="0.17790609999999996" source="node1107" target="node1108"/>
      <edge id="edge1111" length="0.1666681000000001" source="node1107" target="node1109"/>
      <edge id="edge1112" length="0.09291516" source="node1081" target="node1082"/>
      <edge id="edge1113" length="0.041311059999999955" source="node1081" target="node1107"/>
      <edge id="edge1115" length="0.03332774000000005" source="node1080" target="node1081"/>
      <edge id="edge1116" length="0.1623249" source="node1080" target="node1114"/>
      <edge id="edge1117" length="0.04423807999999996" source="node858" target="node859"/>
      <edge id="edge1118" length="0.037475050000000065" source="node858" target="node1080"/>
      <edge id="edge1126" length="0.0016842829999998976" source="node1123" target="node1124"/>
      <edge id="edge1127" length="0.008707063999999987" source="node1123" target="node1125"/>
      <edge id="edge1129" length="0.01649532999999992" source="node1122" target="node1123"/>
      <edge id="edge1130" length="0.02407686000000009" source="node1122" target="node1128"/>
      <edge id="edge1135" length="0.0017051710000000053" source="node1132" target="node1133"/>
      <edge id="edge1136" length="0.004333052000000004" source="node1132" target="node1134"/>
      <edge id="edge1138" length="0.0016757919999998983" source="node1131" target="node1132"/>
      <edge id="edge1139" length="0.0017055930000000608" source="node1131" target="node1137"/>
      <edge id="edge1140" length="0.1770107999999999" source="node1121" target="node1122"/>
      <edge id="edge1141" length="0.1043075" source="node1121" target="node1131"/>
      <edge id="edge1145" length="0.09840709000000003" source="node1142" target="node1143"/>
      <edge id="edge1146" length="0.19335799999999992" source="node1142" target="node1144"/>
      <edge id="edge1147" length="0.04777163999999989" source="node1120" target="node1121"/>
      <edge id="edge1148" length="0.045400539999999934" source="node1120" target="node1142"/>
      <edge id="edge1155" length="0.001706385000000088" source="node1152" target="node1153"/>
      <edge id="edge1156" length="0.0017790280000000713" source="node1152" target="node1154"/>
      <edge id="edge1158" length="0.0017039580000000054" source="node1151" target="node1152"/>
      <edge id="edge1159" length="0.0017264040000000147" source="node1151" target="node1157"/>
      <edge id="edge1161" length="0.0016808020000000923" source="node1150" target="node1151"/>
      <edge id="edge1162" length="0.0017449849999999767" source="node1150" target="node1160"/>
      <edge id="edge1166" length="0.0018244039999999462" source="node1163" target="node1164"/>
      <edge id="edge1167" length="0.001716752000000099" source="node1163" target="node1165"/>
      <edge id="edge1168" length="0.05552014000000005" source="node1149" target="node1150"/>
      <edge id="edge1169" length="0.04267492000000006" source="node1149" target="node1163"/>
      <edge id="edge1170" length="0.03494522" source="node1119" target="node1120"/>
      <edge id="edge1171" length="0.12528010000000012" source="node1119" target="node1149"/>
      <edge id="edge1172" length="0.045144829999999914" source="node857" target="node858"/>
      <edge id="edge1173" length="0.018480210000000108" source="node857" target="node1119"/>
      <edge id="edge1175" length="0.02134908000000002" source="node856" target="node857"/>
      <edge id="edge1176" length="0.14869310000000002" source="node856" target="node1174"/>
      <edge id="edge1187" length="0.0019653690000001056" source="node1184" target="node1185"/>
      <edge id="edge1188" length="0.006639429999999891" source="node1184" target="node1186"/>
      <edge id="edge1190" length="0.15946799999999994" source="node1183" target="node1184"/>
      <edge id="edge1191" length="0.10182149999999979" source="node1183" target="node1189"/>
      <edge id="edge1195" length="0.005605510000000091" source="node1192" target="node1193"/>
      <edge id="edge1196" length="0.0029702840000001007" source="node1192" target="node1194"/>
      <edge id="edge1197" length="0.14918310000000012" source="node1182" target="node1183"/>
      <edge id="edge1198" length="0.12480230000000003" source="node1182" target="node1192"/>
      <edge id="edge1200" length="0.06524254000000007" source="node1181" target="node1182"/>
      <edge id="edge1201" length="0.13826929999999993" source="node1181" target="node1199"/>
      <edge id="edge1205" length="0.13405939999999994" source="node1202" target="node1203"/>
      <edge id="edge1206" length="0.18850060000000002" source="node1202" target="node1204"/>
      <edge id="edge1207" length="0.046502880000000024" source="node1180" target="node1181"/>
      <edge id="edge1208" length="0.05102055000000005" source="node1180" target="node1202"/>
      <edge id="edge1213" length="0.004366105999999981" source="node1210" target="node1211"/>
      <edge id="edge1214" length="0.004551783999999781" source="node1210" target="node1212"/>
      <edge id="edge1218" length="0.0018895750000000877" source="node1215" target="node1216"/>
      <edge id="edge1219" length="0.001815275000000005" source="node1215" target="node1217"/>
      <edge id="edge1220" length="0.18012209999999995" source="node1209" target="node1210"/>
      <edge id="edge1221" length="0.023981290000000044" source="node1209" target="node1215"/>
      <edge id="edge1222" length="0.08592255000000004" source="node1179" target="node1180"/>
      <edge id="edge1223" length="0.21937220000000002" source="node1179" target="node1209"/>
      <edge id="edge1225" length="0.08298289999999997" source="node1178" target="node1179"/>
      <edge id="edge1226" length="0.33633040000000003" source="node1178" target="node1224"/>
      <edge id="edge1231" length="0.0018657589999999669" source="node1228" target="node1229"/>
      <edge id="edge1232" length="0.0018268349999999156" source="node1228" target="node1230"/>
      <edge id="edge1234" length="0.007974244999999991" source="node1227" target="node1228"/>
      <edge id="edge1235" length="0.015946849999999957" source="node1227" target="node1233"/>
      <edge id="edge1236" length="0.07178240999999996" source="node1177" target="node1178"/>
      <edge id="edge1237" length="0.29092450000000003" source="node1177" target="node1227"/>
      <edge id="edge1238" length="0.026743760000000005" source="node855" target="node856"/>
      <edge id="edge1239" length="0.06158802000000008" source="node855" target="node1177"/>
      <edge id="edge1240" length="0.05210428999999994" source="node17" target="node18"/>
      <edge id="edge1241" length="0.09214700999999992" source="node17" target="node855"/>
      <edge id="edge1250" length="0.017426149999999918" source="node1247" target="node1248"/>
      <edge id="edge1251" length="0.001940103999999998" source="node1247" target="node1249"/>
      <edge id="edge1253" length="0.0037778870000000353" source="node1246" target="node1247"/>
      <edge id="edge1254" length="0.0018921530000000075" source="node1246" target="node1252"/>
      <edge id="edge1258" length="0.0017523500000000691" source="node1255" target="node1256"/>
      <edge id="edge1259" length="0.0017034049999999912" source="node1255" target="node1257"/>
      <edge id="edge1260" length="0.17437769999999997" source="node1245" target="node1246"/>
      <edge id="edge1261" length="0.2319133" source="node1245" target="node1255"/>
      <edge id="edge1267" length="0.0018247280000001087" source="node1264" target="node1265"/>
      <edge id="edge1268" length="0.0016874289999999625" source="node1264" target="node1266"/>
      <edge id="edge1270" length="0.0016310770000000918" source="node1263" target="node1264"/>
      <edge id="edge1271" length="0.0016662249999999101" source="node1263" target="node1269"/>
      <edge id="edge1273" length="0.001641009000000082" source="node1262" target="node1263"/>
      <edge id="edge1274" length="0.0016860940000000824" source="node1262" target="node1272"/>
      <edge id="edge1275" length="0.06933900000000004" source="node1244" target="node1245"/>
      <edge id="edge1276" length="0.22933549999999991" source="node1244" target="node1262"/>
      <edge id="edge1280" length="0.23046180000000005" source="node1277" target="node1278"/>
      <edge id="edge1281" length="0.1629525999999999" source="node1277" target="node1279"/>
      <edge id="edge1282" length="0.124587" source="node1243" target="node1244"/>
      <edge id="edge1283" length="0.09921737000000008" source="node1243" target="node1277"/>
      <edge id="edge1289" length="0.027225000000000055" source="node1286" target="node1287"/>
      <edge id="edge1290" length="0.03412177000000005" source="node1286" target="node1288"/>
      <edge id="edge1292" length="0.011640810000000057" source="node1285" target="node1286"/>
      <edge id="edge1293" length="0.0329655900000001" source="node1285" target="node1291"/>
      <edge id="edge1298" length="0.011917060000000035" source="node1295" target="node1296"/>
      <edge id="edge1299" length="0.004912212000000027" source="node1295" target="node1297"/>
      <edge id="edge1301" length="0.23911459999999995" source="node1294" target="node1295"/>
      <edge id="edge1302" length="0.18445709999999993" source="node1294" target="node1300"/>
      <edge id="edge1303" length="0.33001459999999994" source="node1284" target="node1285"/>
      <edge id="edge1304" length="0.05968314999999991" source="node1284" target="node1294"/>
      <edge id="edge1305" length="0.02210599999999996" source="node1242" target="node1243"/>
      <edge id="edge1306" length="0.10299870000000011" source="node1242" target="node1284"/>
      <edge id="edge1307" length="0.029688139999999974" source="node16" target="node17"/>
      <edge id="edge1308" length="0.03641632000000006" source="node16" target="node1242"/>
      <edge id="edge1315" length="0.07961476000000012" source="node1312" target="node1313"/>
      <edge id="edge1316" length="0.11821710000000007" source="node1312" target="node1314"/>
      <edge id="edge1320" length="0.09206347000000004" source="node1317" target="node1318"/>
      <edge id="edge1321" length="0.06486517000000003" source="node1317" target="node1319"/>
      <edge id="edge1322" length="0.0803536600000001" source="node1311" target="node1312"/>
      <edge id="edge1323" length="0.21467989999999992" source="node1311" target="node1317"/>
      <edge id="edge1328" length="0.18933449999999996" source="node1325" target="node1326"/>
      <edge id="edge1329" length="0.1894574" source="node1325" target="node1327"/>
      <edge id="edge1331" length="0.1797864" source="node1324" target="node1325"/>
      <edge id="edge1332" length="0.3451698999999999" source="node1324" target="node1330"/>
      <edge id="edge1333" length="0.2595141000000001" source="node1310" target="node1311"/>
      <edge id="edge1334" length="0.14458029999999988" source="node1310" target="node1324"/>
      <edge id="edge1338" length="0.508704" source="node1335" target="node1336"/>
      <edge id="edge1339" length="0.39783630000000003" source="node1335" target="node1337"/>
      <edge id="edge1340" length="0.04439937000000005" source="node1309" target="node1310"/>
      <edge id="edge1341" length="0.20444839999999997" source="node1309" target="node1335"/>
      <edge id="edge1342" length="0.05169581000000001" source="node15" target="node16"/>
      <edge id="edge1343" length="0.03228352999999995" source="node15" target="node1309"/>
      <edge id="edge1345" length="0.06043237999999995" source="node14" target="node15"/>
      <edge id="edge1346" length="0.5613168" source="node14" target="node1344"/>
      <edge id="edge1350" length="0.15041520000000008" source="node1347" target="node1348"/>
      <edge id="edge1351" length="0.2580024000000001" source="node1347" target="node1349"/>
      <edge id="edge1352" length="0.06396551000000006" source="node13" target="node14"/>
      <edge id="edge1353" length="0.15406680000000006" source="node13" target="node1347"/>
      <edge id="edge1355" length="0.12981130000000007" source="node12" target="node13"/>
      <edge id="edge1356" length="0.4577378000000001" source="node12" target="node1354"/>
      <edge id="edge1362" length="0.38751669999999994" source="node1359" target="node1360"/>
      <edge id="edge1363" length="0.3277264" source="node1359" target="node1361"/>
      <edge id="edge1365" length="0.309412" source="node1358" target="node1359"/>
      <edge id="edge1366" length="0.4289033" source="node1358" target="node1364"/>
      <edge id="edge1368" length="0.07203136999999993" source="node1357" target="node1358"/>
      <edge id="edge1369" length="0.607937" source="node1357" target="node1367"/>
      <edge id="edge1370" length="0.13522180000000006" source="node11" target="node12"/>
      <edge id="edge1371" length="0.2464424999999999" source="node11" target="node1357"/>
      <edge id="edge1373" length="0.20899559999999995" source="node10" target="node11"/>
      <edge id="edge1374" length="0.8087903000000001" source="node10" target="node1372"/>
      <edge id="edge1380" length="0.6477937000000002" source="node1377" target="node1378"/>
      <edge id="edge1381" length="0.4219588000000001" source="node1377" target="node1379"/>
      <edge id="edge1383" length="0.3770948999999999" source="node1376" target="node1377"/>
      <edge id="edge1384" length="0.5190364000000001" source="node1376" target="node1382"/>
      <edge id="edge1388" length="0.4655772" source="node1385" target="node1386"/>
      <edge id="edge1389" length="0.4757507000000001" source="node1385" target="node1387"/>
      <edge id="edge1390" length="0.5303162000000001" source="node1375" target="node1376"/>
      <edge id="edge1391" length="0.29271230000000004" source="node1375" target="node1385"/>
      <edge id="edge1392" length="0.10558350000000005" source="node9" target="node10"/>
      <edge id="edge1393" length="0.23638500000000007" source="node9" target="node1375"/>
      <edge id="edge1401" length="0.1717244" source="node1398" target="node1399"/>
      <edge id="edge1402" length="0.17501389999999994" source="node1398" target="node1400"/>
      <edge id="edge1404" length="0.2721215000000001" source="node1397" target="node1398"/>
      <edge id="edge1405" length="0.22466129999999995" source="node1397" target="node1403"/>
      <edge id="edge1407" length="0.21955729999999996" source="node1396" target="node1397"/>
      <edge id="edge1408" length="0.6639153" source="node1396" target="node1406"/>
      <edge id="edge1412" length="0.6545349999999999" source="node1409" target="node1410"/>
      <edge id="edge1413" length="0.44783970000000006" source="node1409" target="node1411"/>
      <edge id="edge1414" length="0.07289418000000003" source="node1395" target="node1396"/>
      <edge id="edge1415" length="0.32223770000000007" source="node1395" target="node1409"/>
      <edge id="edge1417" length="0.09099703000000003" source="node1394" target="node1395"/>
      <edge id="edge1418" length="0.7561752000000002" source="node1394" target="node1416"/>
      <edge id="edge1419" length="0.1899755999999999" source="node8" target="node9"/>
      <edge id="edge1420" length="0.05480887999999995" source="node8" target="node1394"/>
      <edge id="edge1424" length="0.3193258000000001" source="node1421" target="node1422"/>
      <edge id="edge1425" length="0.4794024000000001" source="node1421" target="node1423"/>
      <edge id="edge1426" length="0.07206542000000016" source="node7" target="node8"/>
      <edge id="edge1427" length="0.21660140000000006" source="node7" target="node1421"/>
      <edge id="edge1433" length="0.3028569000000001" source="node1430" target="node1431"/>
      <edge id="edge1434" length="0.3061373999999999" source="node1430" target="node1432"/>
      <edge id="edge1436" length="0.42619079999999987" source="node1429" target="node1430"/>
      <edge id="edge1437" length="1.229411" source="node1429" target="node1435"/>
      <edge id="edge1439" length="0.09637008999999996" source="node1428" target="node1429"/>
      <edge id="edge1440" length="0.8904673999999999" source="node1428" target="node1438"/>
      <edge id="edge1441" length="0.07647721999999968" source="node6" target="node7"/>
      <edge id="edge1442" length="0.11525309999999989" source="node6" target="node1428"/>
      <edge id="edge1446" length="0.5049465" source="node1443" target="node1444"/>
      <edge id="edge1447" length="0.48736669999999993" source="node1443" target="node1445"/>
      <edge id="edge1448" length="0.2081240000000002" source="node5" target="node6"/>
      <edge id="edge1449" length="0.09076136000000012" source="node5" target="node1443"/>
      <edge id="edge1451" length="0.3191786" source="node4" target="node5"/>
      <edge id="edge1452" length="0.3191786" source="node4" target="node1450"/>
    </tree>
  </trees>
</nex:nexml>
