# Supplementary material for: Data supporting a molecular phylogeny of the hyper-diverse genus Brueelia
Source: Data Brief. 2015 Nov 2;5:1078–91. doi: 10.1016/j.dib.2015.10.022 (PMC4688976; doi:10.1016/j.dib.2015.10.022)
Supplement: Supplementary file 2 — Supplementary material: Table 1 (Excel Format) [file mmc2.zip › Supplementary Material/Table 1.xlsx]

## Sheet: Brueelia names
Bush et al.:Data supporting a molecular phylogeny of the hyper-diverse genus Brueelia
Table 1: List of studied specimens, their voucher numbers, host associations, geographic origin, and genbank accession numbers.
*Institutions where slide-mounted voucher specimens of lice are deposited: FMNH - Field Museum of Natural History, Chicago, IL; INHS - Illinois Natural History Survey, Champaign-Urbana, IL;
PIPeR - Price Institutue of Parasite Research, University of Utah, Salt Lake City, UT; "−" indicates specimens for which there is not a voucher specimen.
												Genbank #	Genbank #
Table#	Louse voucher	Deposition of lice*	Louse Genus	Louse species	Host family	Host Genus	Host species	BioRegion	Country	5%OTU (n = 166 OTUs)	bGMYC OTU (n = 114 OTUs)	COI Accestion#	EF-1a Accession#
1	Bipi.8.25.2011.1	FMNH	Bizzarifrons	picturatus	Icteridae	Cacicus	cela	Neotropic	Brazil	159	54	KT892065	KT892357
2	Bzsp.Cacel.8.31.2011.10	INHS	Bizzarifrons	picturatus	Icteridae	Cacicus	cela	Neotropic	Panama	114	54	KT892331	KT892621
3	Bisp.Psbi.8.25.2011.2	FMNH	Bizzarifrons	wecksteini	Icteridae	Psarocolius	bifasciatus	Neotropic	Brazil	155	1	KT892066	KT892358
4	Brsp.Senoh.9.6.2011.10	PIPeR	Brueelia	sp.	Acanthizidae	Sericornis	nouhuysi	Australasia	Papua New Guinea	113	114	KT892259	KT892549
5	Brsp.Seper.4.16.2012.1	PIPeR	Brueelia	sp.	Acanthizidae	Sericornis	perspicillatus	Australasia	Papua New Guinea	1	114	KT892260	KT892550
6	Brce.6.9.2011.5	FMNH	Brueelia	cedrorum	Bombycillidae	Bombycilla	cedrorum	Nearctic	USA	166	81	KT892073	KT892365
7	Brin.8.16.2011.7	FMNH	Brueelia	indonesiana	Campephagidae	Coracina	striata	Indo-Malayan	Phillipines	37	83	KT892079	KT892371
8	Brsp.Coazu.11.8.2011.6	INHS	Brueelia	sp.	Campephagidae	Cyanograucalus	azureus	Afrotropic	Ghana	140	14	KT892131	KT892423
9	Brsp.Cocoe.11.8.2011.3	PIPeR	Brueelia	sp.	Campephagidae	Coracina	coerulescens	Indo-Malayan	Philippines	39	62	KT892133	KT892425
10	Brsp.Conov.12.13.2011.7	PIPeR	Brueelia	sp.	Campephagidae	Coracina	novaehollandiae	Australasia	Australia	37	83	KT892140	KT892432
11	Brsp.Cope.11.29.2010.19	FMNH	Brueelia	sp.	Campephagidae	Coracina	pectoralis	Afrotropic	Malawi	136	83	KT892142	KT892434
12	Brsp.Costr.7.14.1999.10	PIPeR	Brueelia	sp.	Campephagidae	Coracina	striata	Indo-Malayan	Philippines	39	62	AY149390	AY149420
13	Brsp.Memon.10.5.1999.10	PIPeR	Brueelia	binhchauensis	Ramphastidae	Megalaima	monticola	Indo-Malayan	Malaysia	87	97	AY149388	AY149418
14	Brsp.Mevir.10.4.2011.4	PIPeR	Brueelia	punjabensis	Ramphastidae	Megalaima	virens	Indo-Malayan	China	83	24	KT892206	KT892497
15	BrspMefra420201218	PIPeR	Brueelia	binhchauensis	Ramphastidae	Megalaima	franklinii	Indo-Malayan	China	25	97	KT892306	KT892596
16	BrspMefra420201219	−	Brueelia	sp.	Ramphastidae	Megalaima	franklinii	Indo-Malayan	China	25	97	KT892307	KT892597
17	Pnsp.Memys.1.15.2000.15	PIPeR	Brueelia	binhchauensis	Ramphastidae	Megalaima	mystacophanos	Indo-Malayan	Malaysia	25	97	AY149389	AY149419
18	Brpa.8.29.2011.14	FMNH	Brueelia	pallidula	Cardinalidae	Pheucticus	ludovicianus	Nearctic	USA	141	10	KT892089	KT892381
19	Brsp.Cipun.12.16.2011.4	PIPeR	Maculinirmus	sp.	Cinclosomatidae	Cinclosoma	punctatum	Australasia	Papua New Guinea	31	61	KT892125	KT892417
20	Brsp.Cipun.8.31.2011.1	−	Maculinirmus	sp.	Cinclosomatidae	Cinclosoma	punctatum	Australasia	Australia	31	61	KT892126	KT892418
21	Brsp.Cina.2.9.2011.26	FMNH	Brueelia	sp.	Cisticolidae	Cisticola	natalensis	Afrotropic	Malawi	21	104	KT892124	KT892416
22	Brsp.Clpic.05.21.2012.05	PIPeR	Brueelia	sp.	Climacteridae	Climacteris	picumnus	Australasia	Australia	2	114	KT892127	KT892419
23	Brsp.Clpic.8.31.2011.3	PIPeR	Brueelia	sp.	Climacteridae	Climacteris	picumnus	Australasia	Australia	2	114	KT892128	KT892420
24	Brsp.Cofla.11.28.2011.12	INHS	Brueelia	sp.	Coerebidae	Coereba	flaveola	Neotropic	Panama	139	113	KT892134	KT892426
25	BrspApcal32620122	PIPeR	Brueelia	deficiens	Corvidae	Aphelocoma	californica	Nearctic	USA	55	81	KT892285	KT892575
26	Brsp.Coorr.05.30.2012.04	PIPeR	Brueelia	sp.	Corvidae	Corvus	orru	Australasia	Australia	137	15	KT892141	KT892433
27	BrspCoalb326201224B	PIPeR	Brueelia	quadrangularis	Corvidae	Corvus	albus	Afrotropic	Ghana	93	37	KT892287	KT892577
28	Brcl.8.16.2011.8	FMNH	Brueelia	sp.	Corvidae	Cyanocitta	cristata	Nearctic	USA	123	5	KT892074	KT892366
29	Brho.5.30.2012.15	FMNH	Brueelia	sp.	Corvidae	Cyanocorax	yncas	Neotropic	Venezuela	49	57	KT892077	KT892369
30	Brmor.4.7.1999.8	PIPeR	Brueelia	moriona	Corvidae	Cyanocorax	morio	Neotropic	Mexico	134	8	AY149400	AY149430
31	Brsp.Ptafe.4.16.2012.11	INHS	Brueelia	sp.	Corvidae	Ptilostomus	afer	Afrotropic	Ghana	44	67	KT892247	KT892537
32	Brsp.Urery.12.13.2011.3	PIPeR	Brueelia	sp.	Corvidae	Urocissa	erythrorhyncha	Indo-Malayan	China	102	74	KT892272	KT892562
33	BrspUeery326201216A	PIPeR	Brueelia	sp.	Corvidae	Urocissa	erythrorhyncha	Indo-Malayan	China	108	74	KT892324	KT892614
34	Brsp.Crarg.05.30.2012.05	PIPeR	Brueelia	semiannulata	Cracticidae	Cracticus	argenteus	Australasia	Australia	20	109	KT892143	KT892435
35	Brsp.Crarg.12.13.2011.8	PIPeR	Brueelia	semiannulata	Cracticidae	Cracticus	argenteus	Australasia	Australia	20	109	KT892144	KT892436
36	Brsp.Crquo.05.30.2012.01	PIPeR	Brueelia	sp.	Cracticidae	Cracticus	quoyi	Australasia	Australia	40	64	KT892146	KT892438
37	Brsp.Crquo.05.30.2012.02	PIPeR	Brueelia	sp.	Cracticidae	Cracticus	quoyi	Australasia	Australia	40	64	KT892147	KT892439
38	Brsp.Gytib.05.30.2012.12	PIPeR	Brueelia	semiannulata	Cracticidae	Gymnorhina	tibicen	Australasia	Australia	14	109	KT892173	KT892465
39	Brsp.Gytib.12.13.2011.10	PIPeR	Brueelia	semiannulata	Cracticidae	Gymnorhina	tibicen	Australasia	Australia	20	109	KT892174	KT892466
40	Brsp.Gytib.9.6.2011.6	−	Brueelia	semiannulata	Cracticidae	Gymnorhina	tibicen	Australasia	Australia	14	109	KT892175	KT892467
41	Brsp.Stgra.05.30.2012.09	PIPeR	Brueelia	semiannulata	Cracticidae	Strepera	graculina	Australasia	Australia	14	109	KT892264	KT892554
42	Brsp.Stgra.9.6.2011.4	PIPeR	Brueelia	semiannulata	Cracticidae	Strepera	graculina	Australasia	Australia	14	109	KT892265	KT892555
43	Cusp.Cocr.8.25.2009.9	FMNH	Philopteridae	sp.	Cuculidae	Coua	cristata	Afrotropic	Madagascar	115	46	KT892332	KT892622
44	Brsp.Chpap.11.28.2011.6	PIPeR	Brueelia	sp.	Dicruridae	Chaetorhynchus	papuensis	Australasia	Papua New Guinea	1	114	KT892122	KT892414
45	Brsp.Diad.1.25.2011.4	FMNH	Brueelia	sp.	Dicruridae	Dicrurus	adsimilis	Afrotropic	Malawi	21	104	KT892153	KT892445
46	Brsp.Dimod.4.16.2012.6	INHS	Brueelia	sp.	Dicruridae	Dicrurus	modestus	Afrotropic	Ghana	133	104	KT892154	KT892446
47	BrspDibal42820122	PIPeR	Brueelia	sp.	Dicruridae	Dicrurus	balicassius	Indo-Malayan	Philippines	34	105	KT892291	KT892581
48	BrspDibal42820123	PIPeR	Brueelia	sp.	Dicruridae	Dicrurus	balicassius	Indo-Malayan	Philippines	34	105	KT892292	KT892582
49	BrspDihot420201210	PIPeR	Brueelia	sp.	Dicruridae	Dicrurus	hottentottus	Indo-Malayan	China	56	105	KT892293	KT892583
50	BrspDihot42020129	PIPeR	Brueelia	sp.	Dicruridae	Dicrurus	hottentottus	Indo-Malayan	China	91	105	KT892294	KT892584
51	BrspDileu415201231	PIPeR	Brueelia	sp.	Dicruridae	Dicrurus	leucophaeus	Indo-Malayan	China	36	104	KT892295	KT892585
52	Brsp.Amne.8.16.2011.3	FMNH	Brueelia	sp.	Emberizidae	Ammodramus	nelsoni	Nearctic	USA	5	113	KT892096	KT892388
53	Brsp.Araur.8.31.2011.12	INHS	Brueelia	sp.	Emberizidae	Arremon	aurantiirostris	Neotropic	Panama	146	55	KT892102	KT892394
54	Brbla.Emsch.1.23.2012.4	PIPeR	Brueelia	sp.	Emberizidae	Emberiza	schoeniclus	Palearctic	Sweden	162	113	KT892071	KT892363
55	Brsp.Emca.1.25.2011.8	FMNH	Brueelia	sp.	Emberizidae	Emberiza	cabanisi	Afrotropic	Malawi	130	16	KT892157	KT892449
56	Brsp.Emgod.12.11.2011.1	PIPeR	Brueelia	sp.	Emberizidae	Emberiza	godlewskii	Indo-Malayan	China	10	102	KT892158	KT892450
57	Brsp.Empus.10.4.2011.13	PIPeR	Brueelia	sp.	Emberizidae	Emberiza	pusilla	Indo-Malayan	China	129	113	KT892159	KT892451
58	Brvu.6.27.2006.28	FMNH	Brueelia	vulgata	Emberizidae	Junco	hyemalis	Nearctic	USA	5	113	FJ171236	FJ171260
59	Brsp.Mege.6.27.2006.17	FMNH	Brueelia	sp.	Emberizidae	Melospiza	georgiana	Nearctic	USA	7	113	FJ171232	FJ171256
60	Brsp.Meli.8.29.2011.7	FMNH	Brueelia	sp.	Emberizidae	Melospiza	lincolnii	Nearctic	USA	7	113	KT892201	KT892492
61	Brsp.Meme.8.29.2011.8	FMNH	Brueelia	sp.	Emberizidae	Melospiza	melodia	Nearctic	USA	5	113	KT892202	KT892493
62	Brsp.Pail.5.30.2012.17	FMNH	Brueelia	sp.	Emberizidae	Passerella	iliaca	Nearctic	USA	5	113	KT892223	KT892513
63	Brsp.Spar.9.14.2011.3	FMNH	Brueelia	sp.	Emberizidae	Spizella	arborea	Nearctic	USA	5	113	KT892261	KT892551
64	Brsp.Zoal.6.27.2006.19	FMNH	Brueelia	sp.	Emberizidae	Zonotrichia	albicollis	Nearctic	USA	5	113	FJ171234	FJ171258
65	Brsp.Zole.6.27.2006.21	FMNH	Brueelia	sp.	Emberizidae	Zonotrichia	leucophrys	Nearctic	USA	5	113	FJ171235	FJ171259
66	Brsp.Pacya.4.16.2012.2	PIPeR	Brueelia	sp.	Eopsaltridae	Peneothello	cyanus	Australasia	Papua New Guinea	1	114	KT892221	KT892511
67	Brsp.Pesig.11.28.2011.3	PIPeR	Brueelia	sp.	Eopsaltridae	Peneothello	sigillata	Australasia	Papua New Guinea	1	114	KT892231	KT892521
68	Brsp.Amsu.2.9.2011.40	FMNH	Brueelia	sp.	Estrildidae	Amandava	subflava	Afrotropic	Malawi	143	11	KT892097	KT892389
69	Brsp.Crre.11.29.2010.16	FMNH	Brueelia	sp.	Estrildidae	Cryptospiza	reichenovii	Afrotropic	Malawi	41	59	KT892148	KT892440
70	Brsp.Ertri.11.28.2011.2	PIPeR	Brueelia	sp.	Estrildidae	Erythrura	trichroa	Australasia	Papua New Guinea	126	18	KT892162	KT892454
71	Bras.11.15.2010.14	FMNH	Brueelia	astrildae	Estrildidae	Estrilda	astrild	Afrotropic	Malawi	157	4	KT892070	KT892362
72	Brsp.Esme.11.15.2010.13	FMNH	Brueelia	sp.	Estrildidae	Coccopygia	melanotis	Afrotropic	Malawi	125	19	KT892163	KT892455
73	Brsp.Hyni.11.29.2010.17	FMNH	Brueelia	sp.	Estrildidae	Hypargos	niveoguttatus	Afrotropic	Malawi	158	86	KT892178	KT892470
74	Brsp.Larh.5.30.2012.4	FMNH	Brueelia	sp.	Estrildidae	Lagonosticta	rhodopareia	Afrotropic	Mozambique	50	86	KT892187	KT892479
75	Brsp.Larh.5.30.2012.5	FMNH	Brueelia	sp.	Estrildidae	Lagonosticta	rhodopareia	Afrotropic	Mozambique	50	86	KT892188	KT892480
76	Brsp.Lostr.12.11.2011.7	PIPeR	Brueelia	sp.	Estrildidae	Lonchura	striata	Indo-Malayan	China	51	95	KT892191	KT892483
77	BrspLoleu42820125	−	Brueelia	sp.	Estrildidae	Lonchura	leucogastra	Indo-Malayan	Philippines	57	95	KT892302	KT892592
78	BrspLoleu42820126	PIPeR	Brueelia	sp.	Estrildidae	Lonchura	leucogastra	Indo-Malayan	Philippines	57	95	KT892303	KT892593
79	BrspLostr326201233	PIPeR	Brueelia	sp.	Estrildidae	Lonchura	striata	Indo-Malayan	China	51	95	KT892304	KT892594
80	Brsp.Pyaf.11.15.2010.16	FMNH	Brueelia	sp.	Estrildidae	Pytilia	afra	Afrotropic	Malawi	74	30	KT892248	KT892538
81	Brsp.Uran.2.9.2011.35	FMNH	Brueelia	sp.	Estrildidae	Uraeginthus	angolensis	Afrotropic	Malawi	103	33	KT892271	KT892561
82	Brsp.Cyma.10.15.2012.23	FMNH	Brueelia	sp.	Eurylaimidae	Cymbirhynchus	macrorhynchos	Indo-Malayan	Malaysia	24	114	KT892150	KT892442
83	Brsp.Cyma.8.16.2011.10	PIPeR	Brueelia	sp.	Eurylaimidae	Cymbirhynchus	macrorhynchos	Indo-Malayan	Malaysia	24	114	KT892151	KT892443
84	Brsp.Euoc.10.15.2012.22	−	Brueelia	sp.	Eurylaimidae	Eurylaimus	ochromalus	Indo-Malayan	Malaysia	24	114	KT892167	KT892459
85	Brbre.Cachl.4.16.2012.9	PIPeR	Brueelia	sp.	Fringillidae	Carduelis	chloris	Palearctic	UK	165	56	KT892072	KT892364
86	Brsp.Capi.8.16.2011.6	FMNH	Brueelia	sp.	Fringillidae	Carduelis	pinus	Nearctic	USA	145	56	KT892116	KT892408
87	Brsp.Casin.10.4.2011.11	PIPeR	Brueelia	sp.	Fringillidae	Carduelis	sinica	Indo-Malayan	China	144	13	KT892117	KT892409
88	Brsp.Camex.2.1.2000.8	FMNH	Brueelia	sp.	Fringillidae	Carpodacus	mexicanus	Nearctic	USA	147	113	AY149394	AY149424
89	Brsp.Seca.2.9.2011.29	FMNH	Brueelia	sp.	Fringillidae	Serinus	canicollis	Afrotropic	Malawi	42	73	KT892257	KT892547
90	Brsp.Comel.11.8.2011.1	PIPeR	Brueelia	sp.	Grallinidae	Corcorax	melanorhamphos	Australasia	Australia	35	63	KT892138	KT892430
91	Brsp.Comel.11.8.2011.2	PIPeR	Brueelia	sp.	Grallinidae	Corcorax	melanorhamphos	Australasia	Australia	35	63	KT892139	KT892431
92	Brgr.2.9.2011.37	FMNH	Acronirmus	gracilis	Hirundinidae	Delichon	urbicum	Afrotropic	Malawi	59	82	KT892075	KT892367
93	Brgra.Deurb.1.23.2012.3	PIPeR	Acronirmus	sp.	Hirundinidae	Delichon	urbicum	Palearctic	Sweden	59	82	KT892076	KT892368
94	Brsp.Hidau.10.25.2011.9	PIPeR	Acronirmus	gracilis	Hirundinidae	Cecropis	daurica	Indo-Malayan	Philippines	160	82	KT892177	KT892469
95	Brsp.Agph.8.16.2011.2	FMNH	Brueelia	ornatissima	Icteridae	Agelaius	phoeniceus	Nearctic	USA	13	108	KT892090	KT892382
96	BrspAgpho326201238B	PIPeR	Brueelia	ornatissima	Icteridae	Agelaius	phoeniceus	Nearctic	USA	13	108	KT892284	KT892574
97	Bram.8.16.2011.5	FMNH	Brueelia	cela	Icteridae	Cacicus	cela	Neotropic	Brazil	30	80	KT892068	KT892360
98	Brsp.Cacel.8.31.2011.11	INHS	Brueelia	cela	Icteridae	Cacicus	cela	Neotropic	Panama	30	80	KT892114	KT892406
99	Brsp.Cahae.10.12.1999.9	FMNH	Brueelia	sp.	Icteridae	Cacicus	haemorrhous	Neotropic	Brazil	30	80	AY149393	AY149423
100	Bror.8.16.2011.12	FMNH	Brueelia	sp.	Icteridae	Dolichonyx	oryzivorous	Nearctic	USA	64	108	KT892086	KT892378
101	Brsp.Door.6.13.2006.13	FMNH	Brueelia	sp.	Icteridae	Dolichonyx	oryzivorous	Nearctic	USA	64	108	FJ171230	FJ171254
102	Brsp.Icga.8.16.2011.14	FMNH	Brueelia	sp.	Icteridae	Icterus	galbula	Nearctic	USA	7	113	KT892182	KT892474
103	BrspIcgal326201240	−	Brueelia	sp.	Icteridae	Icterus	galbula	Nearctic	USA	26	88	KT892300	KT892590
104	Brsp.Lata.8.29.2011.1	FMNH	Brueelia	sp.	Icteridae	Lampropsar	tanagrinus	Neotropic	Brazil	150	21	KT892189	KT892481
105	Bror.8.29.2011.10	FMNH	Brueelia	ornatissima	Icteridae	Molothrus	ater	Nearctic	USA	13	108	KT892087	KT892379
106	Brsp.Moate.3.24.2001.3	INHS	Brueelia	sp.	Icteridae	Molothrus	ater	Nearctic	USA	26	88	KT892207	JX121686
107	Bror.8.29.2011.16	FMNH	Brueelia	ornatissima	Icteridae	Quiscalus	quiscula	Nearctic	USA	13	108	KT892088	KT892380
108	Brsp.Qumaj.11.8.2011.12	INHS	Brueelia	flinti	Icteridae	Quiscalus	major	Neotropic	Panama	117	31	KT892254	KT892544
109	BrspStmag326201246	PIPeR	Brueelia	picturata	Icteridae	Sturnella	magna	Nearctic	USA	106	76	KT892320	KT892610
110	BrspStmag326201247	PIPeR	Brueelia	picturata	Icteridae	Sturnella	magna	Nearctic	USA	107	76	KT892321	KT892611
111	BrspXaxan326201248	PIPeR	Brueelia	xanthocephali	Icteridae	Xanthocephalus	xanthocephalus	Nearctic	USA	26	88	KT892325	KT892615
112	Brsp.Irpu.6.27.2006.23	PIPeR	Brueelia	wallacei	Irenidae	Irena	puella	Indo-Malayan	Malaysia	152	103	FJ171231	FJ171255
113	Brsp.Budu.8.16.2011.4	FMNH	Brueelia	sp.	Lybiidae	Buccanodon	duchaillui	Afrotropic	Ghana	149	12	KT892113	KT892405
114	Brsp.Tesu.2.9.2011.33	FMNH	Brueelia	sp.	Malaconotidae	Telophorus	sulfureopectus	Afrotropic	Malawi	8	101	KT892269	KT892559
115	Brsp.Drcu.4.5.2011.14	FMNH	Brueelia	sp.	Malaconotidae	Dryoscopus	cubla	Afrotropic	Malawi	9	112	KT892155	KT892447
116	Brsp.Drcu.5.30.2012.1	FMNH	Brueelia	sp.	Malaconotidae	Dryoscopus	cubla	Afrotropic	Mozambique	29	84	KT892156	KT892448
117	Brsp.Laae.11.29.2010.18	FMNH	Brueelia	sp.	Malaconotidae	Laniarius	aethiopicus	Afrotropic	Malawi	29	84	KT892183	KT892475
118	Brsp.Lafe.11.29.2010.21	FMNH	Brueelia	sp.	Malaconotidae	Laniarius	ferrugineus	Afrotropic	Malawi	9	112	KT892184	KT892476
119	Brsp.Lafu.4.5.2011.16	FMNH	Brueelia	sp.	Malaconotidae	Laniarius	fuelleborni	Afrotropic	Malawi	29	84	KT892185	KT892477
120	Brsp.Mabl.1.25.2011.10	FMNH	Brueelia	sp.	Malaconotidae	Malaconotus	blanchoti	Afrotropic	Malawi	8	101	KT892192	KT892484
121	Brsp.Nichl.11.8.2011.8	INHS	Brueelia	sp.	Nicatoridae	Nicator	chloris	Afrotropic	Ghana	4	112	KT892213	KT892503
122	Brsp.Prpl.4.5.2011.18	FMNH	Brueelia	sp.	Malaconotidae	Prionops	plumatus	Afrotropic	Malawi	21	104	KT892245	KT892535
123	Brsp.Tcse.1.25.2011.14	FMNH	Brueelia	sp.	Malaconotidae	Tchagra	senegalus	Afrotropic	Malawi	8	101	KT892268	KT892558
124	Brsp.Lipen.05.21.2012.06	PIPeR	Brueelia	sp.	Meliphagidae	Lichenostomus	penicillatus	Australasia	Australia	2	114	KT892190	KT892482
125	Brsp.Mesc.5.30.2012.16	FMNH	Brueelia	sp.	Meliphagidae	Meliarchus	sclateri	Australasia	Solomon Islands	84	23	KT892205	KT892496
126	Brsp.Melew.05.21.2012.08	PIPeR	Brueelia	sp.	Meliphagidae	Meliphaga	lewinii	Australasia	Australia	2	114	KT892198	KT892489
127	Brsp.Melew.05.30.2012.10	PIPeR	Brueelia	sp.	Meliphagidae	Meliphaga	lewinii	Australasia	Australia	2	114	KT892199	KT892490
128	Brsp.Melew.9.6.2011.5	−	Brueelia	sp.	Meliphagidae	Meliphaga	lewinii	Australasia	Australia	2	114	KT892200	KT892491
129	Brsp.Menov.8.31.2011.5	PIPeR	Nitzschnirmus	menuraelyrae	Menuridae	Menura	novaehollandiae	Australasia	Australia	86	22	KT892203	KT892494
130	Brap.1.25.2011.1	FMNH	Meropsiella	apiastri	Meropidae	Merops	apiaster	Afrotropic	Malawi	154	3	KT892069	KT892361
131	−	−	−	−	−	−	−	−	−	−	−
132	Brsp.Megul.4.17.2000.2	INHS	Meropsiella	sp.	Meropidae	Merops	gularis	Afrotropic	Ghana	88	68	KT892197	AY314827
133	Brsp.Mepu.4.5.2011.8	PIPeR	Meropsiella	erythropteri	Meropidae	Merops	pusillus	Afrotropic	Malawi	85	68	KT892204	KT892495
134	BrspMealb326201225A	INHS	Meropsiella	erythropteri	Meropidae	Merops	albicollis	Afrotropic	Ghana	94	39	KT892305	KT892595
135	BrspMeorn326201220	PIPeR	Meropoecus	sp.	Meropidae	Merops	ornatus	Australasia	Australia	95	40	KT892308	KT892598
136	Brbr.6.27.2006.20	FMNH	Brueelia	brunneinucha	Mimidae	Dumetella	caronlinensis	Nearctic	USA	164	55	FJ171223	FJ171246
137	Brdo.6.27.2006.24	FMNH	Brueelia	dorsale	Mimidae	Toxostoma	rufum	Nearctic	USA	127	6	FJ171224	FJ171247
138	Brmar.1.27.1999.11	PIPeR	Motmotnirmus	marginellus	Momotidae	Momotus	momota	Neotropic	Mexico	132	7	AY149401	AY149431
139	Brsp.Rhnig.7.14.1999.11	PIPeR	Brueelia	sp.	Rhipiduridae	Rhipidura	nigrocinnamomea	Indo-Malayan	Philippines	22	114	AY149384	AY149414
140	BrspTepar41520126	PIPeR	Brueelia	sp.	Monarchidae	Terpsiphone	paradisi	Indo-Malayan	China	1	114	KT892322	KT892612
141	BrspTepar41520127	PIPeR	Brueelia	sp.	Monarchidae	Terpsiphone	paradisi	Indo-Malayan	China	22	114	KT892323	KT892613
142	Brsp.Coluz.10.25.2011.16	PIPeR	Brueelia	sp.	Muscicapidae	Copsychus	luzoniensis	Indo-Malayan	Philippines	32	114	KT892137	KT892429
143	Brsp.Coan.1.25.2011.2	FMNH	Brueelia	sp.	Muscicapidae	Cossypha	anomala	Afrotropic	Malawi	1	114	KT892130	KT892422
144	Brsp.Coca.1.25.2011.7	FMNH	Brueelia	sp.	Muscicapidae	Cossypha	caffra	Afrotropic	Malawi	1	114	KT892132	KT892424
145	Brsp.Cohe.4.5.2011.7	FMNH	Brueelia	sp.	Muscicapidae	Cossypha	heuglini	Afrotropic	Malawi	8	101	KT892136	KT892428
146	BrspCyban415201219	PIPeR	Brueelia	sp.	Muscicapidae	Cyornis	banyumas	Indo-Malayan	China	19	100	KT892288	KT892578
147	BrspCyban415201220	PIPeR	Brueelia	sp.	Muscicapidae	Cyornis	banyumas	Indo-Malayan	China	19	100	KT892289	KT892579
148	BrspCyruf42820121	PIPeR	Brueelia	sp.	Muscicapidae	Cyornis	rufigastra	Indo-Malayan	Philippines	32	114	KT892290	KT892580
149	Brsp.Fihyp.7.14.1999.2	PIPeR	Brueelia	sp.	Muscicapidae	Ficedula	hyperythra	Indo-Malayan	Philippines	1	114	AY149410	AY149411
150	Brsp.Fitri.10.4.2011.14	PIPeR	Brueelia	sp.	Muscicapidae	Ficedula	tricolor	Indo-Malayan	China	122	114	KT892169	KT892461
151	BrspFizan415201225	PIPeR	Brueelia	sp.	Muscicapidae	Ficedula	zanthopygia	Indo-Malayan	China	89	114	KT892296	KT892586
152	Brsp.Myar.4.5.2011.17	FMNH	Brueelia	sp.	Muscicapidae	Myrmecocichla	arnotti	Afrotropic	Malawi	8	101	KT892208	KT892498
153	Brsp.Post.2.9.2011.34	FMNH	Brueelia	sp.	Muscicapidae	Pogonocichla	stellata	Afrotropic	Malawi	1	114	KT892244	KT892534
154	BrspRhful41520124	PIPeR	Brueelia	sp.	Muscicapidae	Phoenicurus	fuliginosus	Indo-Malayan	China	1	114	KT892315	KT892605
155	BrspRhful41520125	PIPeR	Brueelia	sp.	Muscicapidae	Phoenicurus	fuliginosus	Indo-Malayan	China	22	114	KT892316	KT892606
156	BrspSafer420201215	PIPeR	Brueelia	sp.	Muscicapidae	Saxicola	ferreus	Indo-Malayan	China	19	100	KT892317	KT892607
157	BrspSafer420201216	PIPeR	Brueelia	sp.	Muscicapidae	Saxicola	ferreus	Indo-Malayan	China	19	100	KT892318	KT892608
158	Brsp.Ersh.1.25.2011.16	FMNH	Brueelia	sp.	Muscicapidae	Sheppardia	sharpei	Afrotropic	Malawi	1	114	KT892161	KT892453
159	Brsp.Orau.11.29.2010.15	FMNH	Maculinirmus	sp.	Oriolidae	Oriolus	auratus	Afrotropic	Malawi	18	98	KT892215	KT892505
160	Brsp.Orau.4.5.2011.3	FMNH	Maculinirmus	sp.	Oriolidae	Oriolus	auratus	Afrotropic	Malawi	18	98	KT892216	KT892506
161	Brsp.Orfla.05.30.2012.03	PIPeR	Maculinirmus	sp.	Oriolidae	Oriolus	flavocinctus	Australasia	Australia	27	89	KT892217	KT892507
162	Brsp.Orfla.12.13.2011.11	PIPeR	Maculinirmus	sp.	Oriolidae	Oriolus	flavocinctus	Australasia	Australia	27	89	KT892218	KT892508
163	Brsp.Orla.5.30.2012.18	FMNH	Maculinirmus	sp.	Oriolidae	Oriolus	larvatus	Afrotropic	Mozambique	18	98	KT892219	KT892509
164	Brsp.Orla.5.30.2012.3	FMNH	Maculinirmus	sp.	Oriolidae	Oriolus	larvatus	Afrotropic	Mozambique	18	98	KT892220	KT892510
165	BrspOrchi420201223	PIPeR	Brueelia	sp.	Oriolidae	Oriolus	chinensis	Indo-Malayan	China	99	41	KT892311	KT892601
166	Brsp.Spvir.12.13.2011.12	PIPeR	Maculinirmus	sp.	Oriolidae	Sphecotheres	viridis	Australasia	Australia	27	89	KT892263	KT892553
167	Brsp.Psoli.05.30.2012.11	PIPeR	Brueelia	sp.	Psophodidae	Psophodes	olivaceus	Australasia	Australia	2	114	KT892246	KT892536
168	Brsp.Cohar.8.31.2011.4	PIPeR	Brueelia	sp.	Colluricinclidae	Colluricincla	harmonica	Australasia	Australia	2	114	KT892135	KT892427
169	Brsp.Fafro.05.21.2012.01	PIPeR	Brueelia	sp.	Falcunculidae	Falcunculus	frontatus	Australasia	Australia	2	114	KT892168	KT892460
170	Brsp.Papec.05.21.2012.07	PIPeR	Brueelia	sp.	Pachycephalidae	Pachycephala	pectoralis	Australasia	Australia	2	114	KT892226	KT892516
171	Brsp.Papec.9.6.2011.3	PIPeR	Brueelia	sp.	Pachycephalidae	Pachycephala	pectoralis	Australasia	Australia	2	114	KT892227	KT892517
172	Brsp.Paruf.4.16.2012.3	PIPeR	Brueelia	sp.	Pachycephalidae	Aleadryas	rufinucha	Australasia	Papua New Guinea	1	114	KT892230	KT892520
173	Brsp.Pifer.11.28.2011.7	PIPeR	Brueelia	papuana	Colluricinclidae	Colluricincla	ferruginea	Australasia	Papua New Guinea	15	114	KT892238	KT892528
174	BrspCimag121620117	PIPeR	Brueelia	papuana	Paradisaeidae	Cicinnurus	magnificus	Australasia	Papua New Guinea	15	114	KT892286	KT892576
175	Brsp.Parag.11.28.2011.5	PIPeR	Brueelia	papuana	Paradisaeidae	Paradisaea	raggiana	Australasia	Papua New Guinea	15	114	KT892228	KT892518
176	Brsp.Parag.12.16.2011.2	PIPeR	Brueelia	papuana	Paradisaeidae	Paradisaea	raggiana	Australasia	Papua New Guinea	15	114	KT892229	KT892519
177	Brsp.Paele.7.14.1999.3	PIPeR	Brueelia	sp.	Paridae	Periparus	elegans	Indo-Malayan	Philippines	1	114	AY149382	AY149412
178	Brsp.Pani.2.9.2011.32	FMNH	Brueelia	sp.	Paridae	Melaniparus	niger	Afrotropic	Malawi	48	96	KT892225	KT892515
179	Brsp.Panig.1.12.1999.11	−	Brueelia	sp.	Paridae	Melaniparus	niger	Afrotropic	South Africa	48	96	AY149391	AY149421
180	Brsp.Getr.8.16.2011.13	FMNH	Brueelia	sp.	Parulidae	Geothlypis	trichas	Nearctic	USA	7	113	KT892172	KT892464
181	Brsp.Seau.6.27.2006.22	FMNH	Brueelia	sp.	Parulidae	Seiurus	aurocapilla	Nearctic	USA	7	113	FJ171233	FJ171257
182	Brsp.Seau.9.14.2011.1	FMNH	Brueelia	sp.	Parulidae	Seiurus	aurocapilla	Nearctic	USA	7	113	KT892256	KT892546
183	Brsp.Seno.9.14.2011.2	FMNH	Brueelia	sp.	Parulidae	Seiurus	noveboracensis	Nearctic	USA	3	111	KT892258	KT892548
184	Brsp.Deca.8.16.2011.11	FMNH	Brueelia	sp.	Parulidae	Setophaga	caerulescens	Nearctic	USA	3	111	KT892152	KT892444
185	Brsp.Wica.9.14.2011.8	FMNH	Brueelia	sp.	Parulidae	Cardellina	canadensis	Nearctic	USA	100	35	KT892275	KT892565
186	Brsp.Pagr.11.15.2010.10	FMNH	Brueelia	sp.	Passeridae	Passer	griseus	Afrotropic	Malawi	77	90	KT892222	KT892512
187	Brsp.Pame.8.29.2011.12	PIPeR	Brueelia	sp.	Passeridae	Passer	melanurus	Afrotropic	South Africa	76	27	KT892224	KT892514
188	Brsp.Pesu.1.25.2011.11	FMNH	Brueelia	sp.	Passeridae	Gymnoris	superciliaris	Afrotropic	Malawi	47	70	KT892232	KT892522
189	Brsp.Pesu.2.9.2011.38	FMNH	Brueelia	sp.	Passeridae	Gymnoris	superciliaris	Afrotropic	Malawi	47	70	KT892233	KT892523
190	Brsp.Eopul.12.13.2011.9	PIPeR	Brueelia	sp.	Petroicidae	Eopsaltria	pulverulenta	Australasia	Australia	128	17	KT892160	KT892452
191	Brsp.Mecr.8.29.2011.3	FMNH	Brueelia	sp.	Picidae	Melanerpes	cruentatus	Neotropic	Brazil	52	87	KT892195	KT892487
192	Brsp.Mecru.11.28.2011.1	FMNH	Brueelia	sp.	Picidae	Melanerpes	cruentatus	Neotropic	Peru	52	87	KT892196	KT892488
193	Brst.8.29.2011.2	FMNH	Brueelia	sp.	Picidae	Melanerpes	carolinus	Nearctic	USA	111	45	KT892329	KT892619
194	Brst.8.29.2011.4	FMNH	Brueelia	sp.	Picidae	Melanerpes	erythrocephalus	Nearctic	USA	112	87	KT892330	KT892620
195	Pisp.Mecan.1.15.2000.12	FMNH	Brueelia	sp.	Picidae	Melanerpes	candidus	Neotropic	Bolivia	72	49	AY149395	AY149425
196	Brst.8.29.2011.15	FMNH	Brueelia	sp.	Picidae	Picoides	pubescens	Nearctic	USA	110	44	KT892328	KT892618
197	Brsp.Badi.1.25.2011.13	FMNH	Brueelia	sp.	Platysteiridae	Batis	capensis	Afrotropic	Malawi	148	93	KT892105	KT892397
198	Brsp.Baso.5.30.2012.6	FMNH	Brueelia	sp.	Platysteiridae	Batis	soror	Afrotropic	Mozambique	23	93	KT892106	KT892398
199	Brsp.Baso.5.30.2012.7	FMNH	Brueelia	sp.	Platysteiridae	Batis	soror	Afrotropic	Mozambique	23	93	KT892107	KT892399
200	Brsp.Plcy.5.30.2012.8	FMNH	Brueelia	sp.	Platysteiridae	Platysteira	cyanea	Afrotropic	Mozambique	23	93	KT892240	KT892530
201	Brsp.Maru.1.25.2011.12	FMNH	Brueelia	sp.	Ploceidae	Anaplectes	rubriceps	Afrotropic	Malawi	153	96	KT892194	KT892486
202	Brsp.Eual.1.25.2011.9	FMNH	Brueelia	sp.	Ploceidae	Euplectes	albonotatus	Afrotropic	Malawi	124	20	KT892164	KT892456
203	Brsp.Euar.1.25.2011.5	FMNH	Brueelia	sp.	Ploceidae	Euplectes	ardens	Afrotropic	Malawi	45	65	KT892165	KT892457
204	Brsp.Euar.5.30.2012.2	FMNH	Brueelia	sp.	Ploceidae	Euplectes	ardens	Afrotropic	Mozambique	45	65	KT892166	KT892458
205	Brsp.Manit.4.16.2012.8	INHS	Brueelia	sp.	Ploceidae	Malimbus	nitens	Afrotropic	Ghana	4	112	KT892193	KT892485
206	Brsp.Plru.1.25.2011.3	FMNH	Brueelia	sp.	Passeridae	Plocepasser	rufoscapulatus	Afrotropic	Malawi	46	90	KT892241	KT892531
207	Brsp.Plru.11.15.2010.17	FMNH	Brueelia	sp.	Passeridae	Plocepasser	rufoscapulatus	Afrotropic	Malawi	46	90	KT892242	KT892532
208	Brsp.Plcu.11.15.2010.11	FMNH	Brueelia	sp.	Ploceidae	Ploceus	cucullatus	Afrotropic	Malawi	69	29	KT892239	KT892529
209	Stsp.Plvel.2.3.1999.3	INHS	Brueelia	sp.	Ploceidae	Ploceus	velatus	Afrotropic	South Africa	81	96	AY149392	AY149422
210	Brsp.Ququ.11.15.2010.15	FMNH	Brueelia	queleae	Ploceidae	Quelea	quelea	Afrotropic	Malawi	116	32	KT892255	KT892545
211	Brsp.Aicra.8.31.2011.2	PIPeR	Brueelia	sp.	Ptilonorhynchidae	Ailuroedus	crassirostris	Australasia	Australia	2	114	KT892091	KT892383
212	Brsp.Aicra.9.6.2011.1	PIPeR	Brueelia	sp.	Ptilonorhynchidae	Ailuroedus	crassirostris	Australasia	Australia	2	114	KT892092	KT892384
213	Brsp.Chnuc.05.30.2012.06	PIPeR	Brueelia	sp.	Ptilonorhynchidae	Chlamydera	nuchalis	Australasia	Australia	2	114	KT892118	KT892410
214	Brsp.Chnuc.05.30.2012.07	PIPeR	Brueelia	sp.	Ptilonorhynchidae	Chlamydera	nuchalis	Australasia	Australia	2	114	KT892119	KT892411
215	Brsp.Chnuc.11.28.2011.10	PIPeR	Brueelia	sp.	Ptilonorhynchidae	Chlamydera	nuchalis	Australasia	Australia	2	114	KT892120	KT892412
216	Brsp.Chnuc.12.13.2011.6	PIPeR	Brueelia	sp.	Ptilonorhynchidae	Chlamydera	nuchalis	Australasia	Australia	2	114	KT892121	KT892413
217	Brsp.Angra.11.8.2011.7	INHS	Brueelia	sp.	Pycnonotidae	Stelgidillas	gracilirostris	Afrotropic	Ghana	4	112	KT892098	KT892390
218	Brsp.Anlat.4.16.2012.4	INHS	Brueelia	sp.	Pycnonotidae	Eurillas	latirostris	Afrotropic	Ghana	4	112	KT892099	KT892391
219	Brsp.Anmi.4.5.2011.5	FMNH	Brueelia	sp.	Pycnonotidae	Arizelocichla	milanjensis	Afrotropic	Malawi	9	112	KT892100	KT892392
220	Brsp.Anvi.4.5.2011.12	FMNH	Brueelia	sp.	Pycnonotidae	Eurillas	virens	Afrotropic	Malawi	41	59	KT892101	KT892393
221	Brsp.Blcan.9.6.2011.12	INHS	Brueelia	sp.	Pycnonotidae	Bleda	canicapillus	Afrotropic	Ghana	4	112	KT892109	KT892401
222	Brsp.Blexi.8.31.2011.9	INHS	Brueelia	sp.	Pycnonotidae	Bleda	eximius	Afrotropic	Ghana	4	112	KT892110	KT892402
223	Brsp.Blsyn.11.8.2011.5	INHS	Brueelia	sp.	Pycnonotidae	Bleda	syndactylus	Afrotropic	Ghana	4	112	KT892111	KT892403
224	Brsp.Crbar.11.8.2011.4	INHS	Brueelia	sp.	Pycnonotidae	Criniger	barbatus	Afrotropic	Ghana	4	112	KT892145	KT892437
225	Brsp.Hecas.12.11.2011.4	PIPeR	Brueelia	sp.	Pycnonotidae	Hemixos	castanonotus	Indo-Malayan	China	10	102	KT892176	KT892468
226	Brsp.Hyphi.10.25.2011.11	PIPeR	Brueelia	sp.	Pycnonotidae	Hypsipetes	philippinus	Indo-Malayan	Philippines	156	103	KT892179	KT892471
227	Brsp.Hyphi.7.14.1999.7	PIPeR	Brueelia	sp.	Pycnonotidae	Hypsipetes	philippinus	Indo-Malayan	Philippines	28	103	AY149385	AY149415
228	Brsp.Hypleu.12.11.2011.5	PIPeR	Brueelia	sp.	Pycnonotidae	Hypsipetes	leucocephalus	Indo-Malayan	China	28	103	KT892180	KT892472
229	Brsp.Hypmcc.12.11.2011.6	PIPeR	Brueelia	sp.	Pycnonotidae	Ixos	mcclellandii	Indo-Malayan	China	10	102	KT892181	KT892473
230	BrspHyleu415201211	PIPeR	Brueelia	sp.	Pycnonotidae	Hypsipetes	leucocephalus	Indo-Malayan	China	28	103	KT892299	KT892589
231	Brsp.Phalb.9.6.2011.11	INHS	Brueelia	sp.	Pycnonotidae	Phyllastrephus	albigularis	Afrotropic	Ghana	4	112	KT892234	KT892524
232	Brsp.Phfl.1.25.2011.15	FMNH	Brueelia	sp.	Pycnonotidae	Phyllastrephus	flavostriatus	Afrotropic	Malawi	67	112	KT892235	KT892525
233	Brsp.Phfl.2.9.2011.27	FMNH	Brueelia	sp.	Pycnonotidae	Phyllastrephus	flavostriatus	Afrotropic	Malawi	9	112	KT892236	KT892526
234	Brsp.Phict.4.16.2012.5	INHS	Brueelia	sp.	Pycnonotidae	Phyllastrephus	icterinus	Afrotropic	Ghana	4	112	KT892237	KT892527
235	Brsp.Pyba.2.9.2011.39	FMNH	Brueelia	sp.	Pycnonotidae	Pycnonotus	barbatus	Afrotropic	Malawi	120	71	KT892249	KT892539
236	Brsp.Pygoa.11.8.2011.10	PIPeR	Brueelia	sp.	Pycnonotidae	Pycnonotus	goiavier	Indo-Malayan	Malaysia	43	72	KT892250	KT892540
237	Brsp.Pynig.1.12.1999.8	−	Brueelia	sp.	Pycnonotidae	Pycnonotus	nigricans	Afrotropic	South Africa	119	71	AY149397	AY149427
238	Brsp.Pyplu.11.8.2011.9	PIPeR	Brueelia	sp.	Pycnonotidae	Pycnonotus	plumosus	Indo-Malayan	Malaysia	43	72	KT892252	KT892542
239	Brsp.Pyxan.12.11.2011.13	PIPeR	Brueelia	sp.	Pycnonotidae	Pycnonotus	xanthorrhous	Indo-Malayan	China	10	102	KT892253	KT892543
240	Brsp.Sphsp.12.11.2011.14	PIPeR	Brueelia	sp.	Pycnonotidae	Spizixos	semitorques	Indo-Malayan	China	10	102	KT892262	KT892552
241	Brla.9.14.2011.9	FMNH	Traihoriella	laticeps	Ramphastidae	Andigena	nigrirostris	Neotropic	Peru	6	110	KT892080	KT892372
242	Brla.Anni.9.28.2011.1	FMNH	Traihoriella	laticeps	Ramphastidae	Andigena	nigrirostris	Neotropic	Peru	6	110	KT892081	KT892373
243	Brlat.1.17.2000.14	FMNH	Traihoriella	laticeps	Ramphastidae	Andigena	nigrirostris	Neotropic	Peru	6	110	AY149398	AY149428
244	Brla.Aulco.9.28.2011.10	FMNH	Traihoriella	laticeps	Ramphastidae	Aulacorhynchus	coeruleicinctis	Neotropic	Bolivia	131	110	KT892082	KT892374
245	Brla.Aulpr.9.28.2011.6	FMNH	Traihoriella	laticeps	Ramphastidae	Aulacorhynchus	prasinus	Neotropic	Peru	6	110	KT892083	KT892375
246	Brlat.1.17.2000.15	FMNH	Traihoriella	laticeps	Ramphastidae	Aulacorhynchus	prasinus	Neotropic	Peru	6	110	AY149399	AY149429
247	Brsp.Aude.9.14.2011.10	FMNH	Traihoriella	laticeps	Ramphastidae	Aulacorhynchus	derbianus	Neotropic	Peru	6	110	KT892103	KT892395
248	Brsp.Ausu.9.14.2011.12	FMNH	Traihoriella	laticeps	Ramphastidae	Aulacorhynchus	sulcatus	Neotropic	Venezuela	6	110	KT892104	KT892396
249	Brsp.Sifro.7.14.1999.1	PIPeR	Brueelia	sp.	Sittidae	Sitta	frontalis	Indo-Malayan	Philippines	1	114	AY149383	AY149413
250	Brsp.Cucey.10.4.2011.12	PIPeR	Brueelia	sp.	Stenostiridae	Culicicapa	ceylonensis	Indo-Malayan	China	135	114	KT892149	KT892441
251	Brsp.Lapur.8.31.2011.7	INHS	Brueelia	sp.	Sturnidae	Lamprotornis	purpureus	Afrotropic	Ghana	44	67	KT892186	KT892478
252	Brsp.Negu.11.29.2010.20	FMNH	Brueelia	sp.	Sturnidae	Neocichla	gutturalis	Afrotropic	Malawi	79	25	KT892211	KT892501
253	Brsp.Onte.4.5.2011.10	FMNH	Brueelia	sp.	Sturnidae	Onychognathus	tenuirostris	Afrotropic	Malawi	78	26	KT892214	KT892504
254	Brneb.Stvul.1.23.2012.2	PIPeR	Brueelia	sp.	Sturnidae	Sturnus	vulgaris	Palearctic	Sweden	138	9	KT892084	KT892376
255	Brsp.Bema.4.5.2011.20	FMNH	Brueelia	sp.	Bernieridae	Bernieria	madagascariensis	Afrotropic	Madagascar	33	60	KT892108	KT892400
256	Brsp.Brci.4.5.2011.1	FMNH	Brueelia	sp.	Locustellidae	Bradypterus	cinnamomeus	Afrotropic	Malawi	1	114	KT892112	KT892404
257	Brsp.Chsi.4.5.2011.13	FMNH	Brueelia	sp.	Acrocephalidae	Iduna	similis	Afrotropic	Malawi	1	114	KT892123	KT892415
258	BrspPagul42020121	PIPeR	Brueelia	sp.	Paradoxornithidae	Paradoxornis	gularis	Indo-Malayan	China	63	75	KT892312	KT892602
259	BrspPagul42020122	PIPeR	Brueelia	sp.	Paradoxornithidae	Paradoxornis	gularis	Indo-Malayan	China	63	75	KT892313	KT892603
260	Brsp.Pasub.2.3.1999.5	FMNH	Brueelia	sp.	Sylviidae	Sylvia	subcaeruleum	Afrotropic	South Africa	65	28	AY149396	AY149426
261	Brsp.Pyino.12.11.2011.11	PIPeR	Brueelia	sp.	Phylloscopidae	Phylloscopus	inornatus	Indo-Malayan	China	1	114	KT892251	KT892541
262	Gennov.Raps.8.25.2011.3	FMNH	Brueelia	sp.	Bernieridae	Randia	pseudozosterops	Afrotropic	Madagascar	118	47	KT892334	KT892624
263	Brsp.Xaci.4.5.2011.21	FMNH	Brueelia	sp.	Bernieridae	Xanthomixis	cinereiceps	Afrotropic	Madagascar	33	60	KT892276	KT892566
264	Brsp.Almor.10.4.2011.10	PIPeR	Brueelia	sp.	Leiothrichidae	Alcippe	morrisonia	Indo-Malayan	China	53	58	KT892094	KT892386
265	Brsp.Almor.10.4.2011.9	PIPeR	Brueelia	sp.	Leiothrichidae	Alcippe	morrisonia	Indo-Malayan	China	53	58	KT892095	KT892387
266	Brsp.Gacin.10.4.2011.15	PIPeR	Brueelia	sp.	Leiothrichidae	Lanthocincla	cineracea	Indo-Malayan	China	121	66	KT892170	KT892462
267	Brsp.Gamae.10.4.2011.5	PIPeR	Brueelia	sp.	Leiothrichidae	Garrulax	maesi	Indo-Malayan	China	163	85	KT892171	KT892463
268	BrspGamae415201239	PIPeR	Brueelia	sp.	Leiothrichidae	Garrulax	maesi	Indo-Malayan	China	90	85	KT892297	KT892587
269	BrspGamil32620124A	PIPeR	Brueelia	sp.	Leiothrichidae	Trochalopteron	milnei	Indo-Malayan	China	92	38	KT892298	KT892588
270	BrspLipho420201225	PIPeR	Brueelia	sp.	Leiothrichidae	Liocichla	phoenicea	Indo-Malayan	China	56	105	KT892301	KT892591
271	Brsp.Narab.10.25.2011.5	−	Brueelia	sp.	Pellorneidae	Robsonius	rabori	Indo-Malayan	Philippines	80	69	KT892210	KT892500
272	BrspNabre415201221	PIPeR	Brueelia	sp.	Pellorneidae	Turdinus	brevicaudatus	Indo-Malayan	China	96	69	KT892309	KT892599
273	BrspNabre415201222	PIPeR	Brueelia	sp.	Pellorneidae	Turdinus	brevicaudatus	Indo-Malayan	China	97	91	KT892310	KT892600
274	Brsp.Poruf.12.11.2011.12	PIPeR	Brueelia	sp.	Timaliidae	Pomatorhinus	ruficollis	Indo-Malayan	China	71	66	KT892243	KT892533
275	BrspPoruf326201234	−	Brueelia	sp.	Timaliidae	Pomatorhinus	ruficollis	Indo-Malayan	China	104	85	KT892314	KT892604
276	Brsp.Ststr.10.4.2011.7	PIPeR	Brueelia	sp.	Timaliidae	Stachyris	striolata	Indo-Malayan	China	38	91	KT892266	KT892556
277	Brsp.Ststr.10.4.2011.8	PIPeR	Brueelia	sp.	Timaliidae	Stachyris	striolata	Indo-Malayan	China	38	91	KT892267	KT892557
278	Bana.6.27.2006.18	FMNH	Brueelia	anamariae	Troglodytidae	Troglodytes	aedon	Nearctic	USA	161	113	FJ171220	FJ171243
279	Trsp.Trmas.1.12.1999.9	−	Brueelia	sp.	Trogonidae	Trogon	massena	Neotropic	Mexico	54	79	AY149386	AY149416
280	Trsp.Trmel.5.4.1999.5	PIPeR	Brueelia	cicchinoi	Trogonidae	Trogon	melanocephalus	Neotropic	Mexico	54	79	AY149387	AY149417
281	Brsp.Alfu.2.9.2011.31	FMNH	Brueelia	sp.	Muscicapidae	Pseudalethe	fuelleborni	Afrotropic	Malawi	1	114	KT892093	KT892385
282	Bran.6.13.2006.1	FMNH	Brueelia	antiqua	Turdidae	Catharus	guttatus	Nearctic	USA	3	111	FJ171221	FJ171244
283	Bran.6.27.2006.30	FMNH	Brueelia	antiqua	Turdidae	Catharus	guttatus	Nearctic	USA	3	111	FJ171222	FJ171245
284	Brsp.Cafr.6.13.2006.4	FMNH	Sturnidoecus	antiqua	Turdidae	Catharus	fuscater	Neotropic	Panama	17	94	FJ171225	FJ171248
285	Brsp.Cafu.6.13.2006.2	FMNH	Brueelia	antiqua	Turdidae	Catharus	fuscescens	Neotropic	Bolivia	3	111	FJ171227	FJ171250
286	Brsp.Cafu.6.13.2006.6	FMNH	Brueelia	antiqua	Turdidae	Catharus	fuscescens	Nearctic	USA	3	111	FJ171228	FJ171251
287	Brsp.Cafu.6.27.2006.31	FMNH	Brueelia	antiqua	Turdidae	Catharus	fuscescens	Nearctic	USA	3	111	FJ171229	FJ171252
288	Brsp.Cami.6.13.2006.5	FMNH	Brueelia	antiqua	Turdidae	Catharus	minimus	Nearctic	USA	3	111	KT892115	KT892407
289	Brze.6.13.2006.10	FMNH	Brueelia	antiqua	Turdidae	Catharus	ustulatus	Nearctic	USA	3	111	FJ171237	FJ171261
290	Brze.6.13.2006.3	FMNH	Brueelia	antiqua	Turdidae	Catharus	ustulatus	Neotropic	Panama	3	111	FJ171238	FJ171262
291	Brze.6.13.2006.7	FMNH	Brueelia	antiqua	Turdidae	Catharus	ustulatus	Nearctic	USA	3	111	FJ171239	FJ171263
292	Brze.6.27.2006.29	FMNH	Brueelia	antiqua	Turdidae	Catharus	ustulatus	Nearctic	USA	3	111	FJ171240	FJ171264
293	Brsp.Coalb.9.6.2011.8	FMNH	Brueelia	sp.	Muscicapidae	Copsychus	albospecularis	Afrotropic	Madagascar	142	100	KT892129	KT892421
294	Brsp.Mycol.11.28.2011.11	INHS	Brueelia	sp.	Turdidae	Myadestes	coloratus	Neotropic	Panama	49	57	KT892209	KT892499
295	Brsp.Nepoe.11.8.2011.3	INHS	Brueelia	sp.	Turdidae	Neocossyphus	poensis	Afrotropic	Ghana	4	112	KT892212	KT892502
296	BrspSicur326201227A	PIPeR	Brueelia	sp.	Turdidae	Sialia	currucoides	Nearctic	USA	105	42	KT892319	KT892609
297	Bril.5.30.2012.19	FMNH	Brueelia	iliaci	Turdidae	Turdus	migratorius	Nearctic	USA	55	81	KT892078	KT892370
298	Brneo.Tuobs.1.23.2012.5	PIPeR	Sturnidoecus	sp.	Turdidae	Turdus	obscurus	Palearctic	Japan	16	92	KT892085	KT892377
299	Brsp.Tuchr.1.23.2012.6	PIPeR	Sturnidoecus	sp.	Turdidae	Turdus	chrysolaus	Palearctic	Japan	16	92	KT892270	KT892560
300	Brsp.Zocit.12.13.2011.4	PIPeR	Brueelia	sp.	Turdidae	Geokichla	citrina	Indo-Malayan	China	36	104	KT892277	KT892567
301	Brsp.Zogu.4.5.2011.11	FMNH	Brueelia	sp.	Turdidae	Geokichla	gurneyi	Afrotropic	Malawi	98	36	KT892278	KT892568
302	Brsp.Zohei.9.6.2011.9	PIPeR	Brueelia	sp.	Turdidae	Zoothera	heinei	Australasia	Australia	12	99	KT892279	KT892569
303	Brsp.Zolun.05.30.2012.08	PIPeR	Brueelia	sp.	Turdidae	Zoothera	lunulata	Australasia	Australia	12	99	KT892280	KT892570
304	Brsp.Zolun.8.31.2011.6	PIPeR	Brueelia	sp.	Turdidae	Zoothera	lunulata	Australasia	Australia	12	99	KT892281	KT892571
305	Brsp.Zolun.9.6.2011.2	PIPeR	Brueelia	sp.	Turdidae	Zoothera	lunulata	Australasia	Australia	12	99	KT892282	KT892572
306	BrspZocit326201236	PIPeR	Sturnidoecus	sp.	Turdidae	Zoothera	citrina	Indo-Malayan	China	16	92	KT892326	KT892616
307	BrspZodau121320115	PIPeR	Sturnidoecus	sp.	Turdidae	Zoothera	dauma	Indo-Malayan	China	109	43	KT892327	KT892617
308	Brsp.Vacur.9.6.2011.7	INHS	Brueelia	sp.	Vangidae	Vanga	curvirostris	Afrotropic	Madagascar	9	112	KT892273	KT892563
309	Brsp.Vima.4.5.2011.4	FMNH	Brueelia	sp.	Viduidae	Vidua	macroura	Afrotropic	Malawi	101	34	KT892274	KT892564
310	Brsp.Zose.2.9.2011.36	FMNH	Brueelia	sp.	Zosteropidae	Zosterops	senegalensis	Afrotropic	Malawi	42	73	KT892283	KT892573
311	Blsp.Brlep.2.4.2002.10	INHS	Buerelius	longiceps	Brachypteraciidae	Brachypteracias	leptosomus	Afrotropic	Madagascar	151	2	KT892067	KT892359
312	Stsp.Mabl.12.21.2011.11	FMNH	Sturnidoecus	sp.	Malaconotidae	Malaconotus	blanchoti	Afrotropic	Malawi	60	78	KT892348	KT892638
313	Stsp.Eu.5.30.2012.11	FMNH	Sturnidoecus	sp.	Ploceidae	Euplectes	ardens	Afrotropic	Mozambique	11	106	KT892342	KT892632
314	Stsp.Eual.12.21.2011.6	FMNH	Sturnidoecus	sp.	Ploceidae	Euplectes	albonotatus	Afrotropic	Malawi	11	106	KT892343	KT892633
315	Stsp.Eual.12.21.2011.7	FMNH	Sturnidoecus	sp.	Ploceidae	Euplectes	albonotatus	Afrotropic	Malawi	11	106	KT892344	KT892634
316	Stsp.Euar.12.21.2011.8	FMNH	Sturnidoecus	sp.	Ploceidae	Euplectes	ardens	Afrotropic	Malawi	11	106	KT892345	KT892635
317	Stsp.Euar.5.30.2012.12	FMNH	Sturnidoecus	sp.	Ploceidae	Euplectes	ardens	Afrotropic	Mozambique	11	106	KT892346	KT892636
318	Stsp.Ploc.5.30.2012.10	FMNH	Sturnidoecus	sp.	Ploceidae	Ploceus	ocularis	Afrotropic	Mozambique	62	107	KT892350	KT892640
319	Stsp.Ploc.5.30.2012.9	FMNH	Sturnidoecus	sp.	Ploceidae	Ploceus	ocularis	Afrotropic	Mozambique	62	107	KT892351	KT892641
320	Stsp.Plve.12.21.2011.19	FMNH	Sturnidoecus	sp.	Ploceidae	Ploceus	velatus	Afrotropic	Malawi	58	107	KT892352	KT892642
321	Stxa.12.21.2011.20	FMNH	Sturnidoecus	xanthops	Ploceidae	Ploceus	xanthops	Afrotropic	Malawi	58	107	KT892355	KT892645
322	Stsp.Ququ.12.21.2011.21	FMNH	Sturnidoecus	sp.	Ploceidae	Quelea	quelea	Afrotropic	Malawi	82	107	KT892353	KT892643
323	Stsp.Cile.12.21.2011.3	FMNH	Sturnidoecus	sp.	Sturnidae	Cinnyricinclus	leucogaster	Afrotropic	Malawi	75	53	KT892341	KT892631
324	Snsp.Lapur.8.31.2011.8	FMNH	Sturnidoecus	sp.	Sturnidae	Lamprotornis	purpureus	Afrotropic	Ghana	70	50	KT892337	KT892627
325	Stsp.Lach.12.21.2011.10	FMNH	Sturnidoecus	sp.	Sturnidae	Lamprotornis	chloropterus	Afrotropic	Malawi	61	77	KT892347	KT892637
326	Stsp.Negu.12.21.2011.13	FMNH	Sturnidoecus	sp.	Sturnidae	Neocichla	gutturalis	Afrotropic	Malawi	61	77	KT892349	KT892639
327	Stsp.Hymu.6.13.2006.11	FMNH	Sturnidoecus	sp.	Turdidae	Hylocichla	mustelina	Nearctic	USA	17	94	FJ171241	FJ171265
328	Stsp.Hymu.6.13.2006.8	FMNH	Sturnidoecus	sp.	Turdidae	Hylocichla	mustelina	Nearctic	USA	17	94	FJ171242	FJ171266
329	Snsp.Tugra.10.16.2002.1	INHS	Sturnidoecus	caligineus	Turdidae	Turdus	grayi	Neotropic	Costa Rica	17	94	JX121680	JX121694
330	Snsp.Tupel.4.16.2012.12	INHS	Sturnidoecus	sp.	Turdidae	Turdus	pelios	Afrotropic	Ghana	68	51	KT892338	KT892628
331	Stsi.12.21.2011.25	PIPeR	Sturnidoecus	simplex	Turdidae	Turdus	migratorius	Nearctic	USA	66	52	KT892340	KT892630
332	Stsp.Tuli.12.21.2011.24	FMNH	Sturnidoecus	sp.	Turdidae	Turdus	libonyanus	Afrotropic	Malawi	60	78	KT892354	KT892644
333	Snsp.Zolat.11.8.2011.11	PIPeR	Sturnidoecus	sp.	Turdidae	Geokichla	interpres	Indo-Malayan	Malaysia	16	92	KT892339	KT892629
334	Alsp.Hamal.1.16.2001.11	−	Alcedoecus	sp.	Alcidinidae	Halcyon	malimbica	Afrotropic	Ghana	OUTGROUP	OUTGROUP	KT892064	KT892356
335	Afdup.3.16.2001.10	−	Alcedoffula	duplicata	Alcedinidae	Corythornis	leucogaster	Afrotropic	Uganda	OUTGROUP	OUTGROUP	JX121669	JX121682
336	Ausub.1.27.1999.12	PIPeR	Austrophilopterus	sp.	Ramphastidae	Ramphastos	sulfuratus	Neotropic	Mexico	OUTGROUP	OUTGROUP	AF444850	AF447188
337	Cabid.6.29.1998.2	−	Campanulotes	compar	Columbidae	Columba	livia	Nearctic	USA	OUTGROUP	OUTGROUP	AF545681	AF278671
338	Chsp.Orcan.11.10.2001.9	−	Chelopistes	sp.	Cracidae	Ortalis	canicollis	Neotropic	Bolivia	OUTGROUP	OUTGROUP	JX121674	JX121687
339	Dgcar.9.8.1999.7	PIPeR	Degeeriella	carruthi	Falconidae	Falco	sparverius	Nearctic	USA	OUTGROUP	OUTGROUP	AF444860	AF447196
340	Embra.2.4.2002.11	−	Emersoniella	bracteata	Alcedinidae	Dacelo	novaeguinnea	Australasia	Australia	OUTGROUP	OUTGROUP	KT892333	KT892623
341	Ffpal.11.22.2001.14	−	Forficuloecus	palmai	Psittacidae	Barnardius	zonarius	Australasia	Australia	OUTGROUP	OUTGROUP	EU669828	JX121688
342	Fosp.Thdol.4.7.1999.10	PIPeR	Formicaphagus	sp.	Thamnophilidae	Thamnophilus	doliatus	Neotropic	Mexico	OUTGROUP	OUTGROUP	AY149403	AY149433
343	Foana.1.27.1999.7	PIPeR	Formicaricola	analoides	Formicariidae	Formicarius	analis	Neotropic	Mexico	OUTGROUP	OUTGROUP	AY149402	AY149432
344	Gosp.Phcol.11.10.2001.2	−	Goniocotes	sp.	Phasianidae	Phasianus	colchicus	Nearctic	USA	OUTGROUP	OUTGROUP	HQ332829	HQ332891
345	Mrsp.Megul.4.3.2000.11	PIPeR	Meropoecus	sp.	Meropidae	Merops	gularis	Afrotropic	Ghana	73	48	AF545729	AF545792
346	Nseos.11.22.2001.15	−	Neopsittaconirmus	eos	Psittacidae	Eolophus	roseicapilla	Australasia	Australia	OUTGROUP	OUTGROUP	KT892335	KT892625
347	Nylon.2.6.1999.6	PIPeR	Nyctibicola	longirostris	Nyctibiidae	Nyctibius	jamaicensis	Neotropic	Mexico	OUTGROUP	OUTGROUP	AF444864	AF447199
348	Oscur.10.5.1999.2	PIPeR	Osculotes	curta	Opisthocomidae	Opisthocomus	hoazin	Neotropic	Brazil	OUTGROUP	OUTGROUP	AF545737	AF348660
349	Oxchi.1.27.1999.6	PIPeR	Oxylipeurus	chiniri	Cracidae	Ortalis	vetula	Neotropic	Mexico	OUTGROUP	OUTGROUP	AF545739	AF385025
350	Pasp.Arast.2.10.1999.7	PIPeR	Paragoniocotes	sp.	Laridae	Aratinga	astec	Neotropic	Mexico	OUTGROUP	OUTGROUP	AY149404	AY149434
351	Brsp.Psmin.2.1.2000.9	PIPeR	Penenirmus	sp.	Aegithalidae	Psaltriparus	minimus	Nearctic	USA	OUTGROUP	OUTGROUP	AY149409	AY149438
352	Pezum.1.12.1999.10	−	Penenirmus	zumpti	Ramphastidae	Lybius	torquatus	Afrotropic	South Africa	OUTGROUP	OUTGROUP	AF444865	AF447200
353	Wiabs.10.5.1999.1	PIPeR	Pessoaiella	absita	Opisthocomidae	Opisthocomus	hoazin	Neotropic	Brazil	OUTGROUP	OUTGROUP	JX121681	JX121695
354	Ppsp.Sppus.11.10.2001.11	−	Philopterus	sp.	Emberizidae	Spizella	pusilla	Nearctic	USA	OUTGROUP	OUTGROUP	AY314820	AY314841
355	Phcub.9.29.1998.7	−	Physconelloides	cubanus	Columbidae	Geotrygon	montana	Neotropic	Mexico	OUTGROUP	OUTGROUP	AY149409	AY149439
356	Pclau.11.22.2001.13	−	Psittaconirmus	launceloti	Psittacidae	Trichoglossus	haematodus	Australasia	Australia	OUTGROUP	OUTGROUP	KT892336	KT892626
357	Qkeos.5.16.2002.5	−	Psittoecus	eos	Psittacidae	Cacatua	sanguinea	Australasia	Australia	OUTGROUP	OUTGROUP	JX121677	JX121691
358	Qupun.2.3.1999.2	PIPeR	Quadraceps	punctatus	Laridae	Chroicocephalus	cirrocephalus	Afrotropic	South Africa	OUTGROUP	OUTGROUP	AY149405	JX121692
359	Raful.2.6.1999.11	PIPeR	Rallicola	fuliginosa	Dendrocolaptidae	Dendrocincla	anabatina	Neotropic	Mexico	OUTGROUP	OUTGROUP	AY149408	AY149437
360	Racol.1.27.1999.2	PIPeR	Rallicola	colombiana	Dendrocolaptidae	Dendrocolaptes	certhia	Neotropic	Mexico	OUTGROUP	OUTGROUP	AY149407	AY149436
361	Salar.4.7.1999.12	−	Saemundssonia	lari	Laridae	Chroicocephalus	cirrocephalus	Afrotropic	South Africa	OUTGROUP	OUTGROUP	AY149406	AY149435
362	Sgorb.11.10.2001.10	PIPeR	Strongylocotes	orbicularis	Tinamidae	Crypturellus	parvirostris	Neotropic	Bolivia	OUTGROUP	OUTGROUP	HQ332847	HQ332918
363	Tssp.Psbre.10.16.2002.6	−	Theresiella	sp.	Psittacidae	Psittacella	brehmii	Australasia	Papua New Guinea	OUTGROUP	OUTGROUP	EU669831	KT892646
364	Veber.10.17.2000.7	INHS	Vernoniella	bergi	Cuculidae	Guira	guira	Neotropic	Brazil	OUTGROUP	OUTGROUP	AY314824	AY314844
